# Supplementary material for: A pan-immune panorama of bacterial pneumonia revealed by a large-scale single-cell transcriptome atlas
Source: Signal Transduct Target Ther. 2025 Jan 6;10:5. doi: 10.1038/s41392-024-02093-8 (PMC11701081; doi:10.1038/s41392-024-02093-8)
Supplement: Supplementary file 2 — Supplementary Information 02 [file 41392_2024_2093_MOESM2_ESM.xlsx]

## Sheet: Table S1
Table S1. Detailed clinical information and laboratory findings of the enrolled individuals
Group	Code		Gender	Age	Date of diagnosis	Signs and symptoms								Laboratory findings
		Name				Outcome of ICU stay （1=Survival, 0=death）	Outcome of 28-day （1=Survival, 0=death）	Tracheal intubation （1=Yes, 0=No）	FiO2	Oxygen partial pressure (mmHg）	Lactic acid (mmol/l）	Pathogens	Etiological diagnostic methods	Red blood cell count×109 (3.5-5.0×1012/L)	Whiteblood cell count×109 (3.97-9.15×109/L)	Neutrophil count×109 (1.5-8.0×109/L)	Lymphocyte count×109 (0.8-3.5×109/L)	PLT (100-300×109/L）	CRP (0-5.4mg/L）	PCT (0-0.5ng/ml)	D-D (0-0.5mg/L）	BNP (0-100pg/ml)	TNI (ng/mL）	CKMB (U/L）	CK (24-195U/L)	ALT(U/L）	AST (U/L）	TBil (umol/L）	DBil (umol/L）	CRE (umol/L）	BUN (mmol/L）	ALB (g/L）	Glu (mmol/L）
Healthy control group	HC01	HC01	Male	33	2023-09-21	1
	HC02	HC02	Female	61	2024-01-11	1
	HC03	HC03	Male	42	2023-11-07	1
	HC04	HC04	Female	56	2023-12-06	1
	HC05	HC05	Male	48	2023-11-28	1
	HC06	HC06	Male	66	2023-10-17	1
Middle pneumonia group	MO01	MBP01	Male	41	2023-11-15	1	1	0	0.3	176	1.9	Proteus mirabilis	Sputum Culture	4.1	5.95	3.11	1.91	272	48.01	0.09	257					21	18.4	9.7	2.5	30.5	2.77	35.4	4.88
	MO02	MBP02	Male	65	2023-12-11	0	0	0	0.4	71	2.49	Proteus mirabilis	Microbial culture、 Mass spectrometry	3.26	10.06	9.5	0.6	197	139.6	1.43	3.9	253.4	0.1	2.6	133	19.4	29	4.8	5.9	27	4.55	26.1	4.36
	MO03	MBP03	Male	67	2023-11-16	1	1	0	0	72	0.6	Neisseria	Microbial culture、 Mass spectrometry	4.9	7.52	4.8	1.9	223	13.7	0.1	0.43	11.6	0.1	0.85	54	17.7	20	12.8	9.9	92.7	5.97	41.4	5.51
	MO04	MBP04	Male	62	2023-10-30	1	1	0	0.25			Klebsiella pneumoniae	Sputum Culture	5.29	10.09	5.36	3.23	221	3.19	0.21	128					19.6	25.1	8.1	2	100.5	7.12	40.4
	MO05	MBP05	Male	80	2023-11-14	1	1	1	0.25	73	0.4	Escherichia coli	Sputum smear	3.7	9.3	6.6	1.26	168	4.01	0.05	409	34	11.9	12.65	58	34.4	35.9	8.7	2.58	44.71	8.71	30.8	4.98
	MO06	MBP06	Male	78	2024-01-19	1	1	1	0.35	69.2	0.6	Klebsiella pneumoniae	Microbial culture(sputum)	3.78	9	7.38		196	1.812	0.105	1.51	358.5	0.039	1.53	17.7	5.9	15.8	7.8	2.2	48.5	10.13	37	15.74
	MO07	MBP07	Male	36	2023-11-14	1	1	0	0.4	74.5	1.73	Klebsiella pneumoniae	BALF culture	3.01	14.07	12	1.04	577	33.77	0.15	3054	18		1	111	151.5	61.4	16.1	9.4	57.6	6.01	33.4	10.62
	MO08	MBP08	Male	87	2024-01-15	1	1	0	0.35	66	0.51	Pseudomonas aeruginosa	Microbial culture、 Mass spectrometry	4.97	7.06	5.2	1.1	258	41.9	0.1	0.17	79.76	2	1.6	24	12.5	17	7.6	2.2	40.8	3.52	42	6.42
	MO09	MBP09	Male	84	2024-01-22	1	1	0	0.35	77	1.5	Staphylococcus epidermidis	Microbial culture、 Mass spectrometry	6.34	4.5	3.43	1.3	207	132.4	0.1	5.368	550	0.1	1.5	42	38	40	8.6	2.1	50.7	11.95	30.1	5.74
	MO10	MBP10	Female	21	2023-11-02	1	1	0	0.25			Viridans Streptococci	BALF culture	4.45	6.71	5.01	1.41	188	151.64	0.15	626	11	2.8	1.6	855	59.7	71.1	16.7	7.52	78.27	3.18	45.9	5.18
	MO11	MBP11	Female	56	2024-01-22	1	1	0	0.21	36.5	1.6	Pseudomonas aeruginosa	Microbial culture(sputum)	4.99	6.7	2.9	3.3	273	1.55	0.13	0.7	19.76	-	-	-	18	27	4.03	0.57	47	4.07	25.4	-
	MO12	MBP12	Female	74	2023-11-16	1	1	0	0.3	58	1.76	Proteus mirabilis	Microbial culture、 Mass spectrometry	3.82	10.97	8.3	1.9	467	97.32	0.1	1.15	154.21	0.1	1.04	32	14	9	11.4	3.2	39.6	3.07	34	12
	MO13	MBP13	Male	75	2023-11-28	1	1	0	0.4			Enterococcus Faecium	Fecal swab	4.1	10.49	8.18	1.61	370	88.66	0.09	3288	59	6.9			20.4	24.4	8.7	4.91	41.78	4.78	25.9	8.32
	MO14	MBP14	Female	86	2024-01-23	1	1	0	0.29	73.6	1.1	Haemophilus influenzae	NGS	3.18	3.7	2.2	0.8	200	14.76	0.13	-	72.91	-	-	-	8	15	5.17	2.12	33	6.28	30.2	5.96
	MO15	MBP15	Male	90	2024-01-11	1	1	0	0.35	102	0.48	Acinetobacter baumannii	Microbial culture、 Mass spectrometry	3.41	9.5	7	2	211	51.1	0.2	3.95	334.13	0.1	2.9	40	180	293	10.5	6	41.1	5.33	31.3	3.02
	MO16	MBP16	Male	60	2023-10-27	1	1	0	0.29			Pseudomonas aeruginosa	Sputum Culture	4.6	6.48	4.5	1.5	213	2.13	<0.05	198			3.88	33	10	13.3	5.6	2.22	63.36	5.68	36.4	4.26
	MO17	MBP17	Male	71	2024-01-12	1	1	1	0.4	68	0.48	Pseudomonas aeruginosa、Proteus mirabilis	Microbial culture、 Mass spectrometry	3.82	10.62	7.3	2.4	227	7.62	0.095	1.51	163	0.1	1.4	17	3.9	8	10.7	3.7	2.51	20.5	33	5.5
	MO18	MBP18	Male	84	2023-11-09	1	1	0	0.4	85	2.22	Klebsiella pneumoniae	Microbial culture、 Mass spectrometry	2.66	8.91	7.9	0.7	91	139			37145	0.0758	3	115	10.8	19	6.7	2.9	52.3	11	25.7	8.73
	MO19	MBP19	Male	86	2024-01-17	1	1	0	0.55	99	0.3	Haemophilus influenzae	NGS	3.56	10.26	7.8	1.6	308	144.3	2.81	4.48	985	0.1	3.4	88	42	54	13	7	70.6	6.88	28.2	6.6
	MO20	MBP20	Male	93	2024-01-11	1	1	0	0.35	60	0.8	Pseudomonas aeruginosa	Microbial culture、 Mass spectrometry	3.67	8.03	6.1	1.4	147	29.89	0.38	7.93	2298	0.1	4.9	59	105	52	10	4.8	229.3	14.42	29.1	5.59
	MO21	MBP21	Female	82	2023-11-23	1	1	0	0.3	123	1.54	Klebsiella pneumoniae	Microbial culture、 Mass spectrometry	3.19	6.98	4.2	2.2	267	12.5	0.1	3.05	213.6	0.1	0.5	13	6.4	11.3	4.8	3.4	78.6	7.69	32.1	4.42
	MO22	MBP22	Male	70	2023-11-13	1	1	0	0.29			Streptococcus pneumoniae	Sputum Culture/NGS	3.6	5.57	3.9	1.22	348	112.68	0.26	304	87	3.4	1	66	129.1	84.6	20.1	8.3	69.85	3.87	34.9	5.34
Severe pneumonia group	SE01	SBP01	Male	85	2023-12-26	0	0	0	0.61	47.2	2.5	Pseudomonas maltophilia	Microbial culture(sputum)	2.61	15.5	13.6	0.9	244	110.43	0.35	1.4	2389.24	-	-	-	5	11	7.11	2.5	148	23.93	21.1	8.92
	SE02	SBP02	Male	89	2024-01-17	0	0	0	0.583	30	2.1	Pseudomonas aeruginosa、Klebsiella pneumoniae	Microbial culture(sputum)	5.03	5.03	7.6	0.7	168	201.33	5.46	3492.8	575.47	0.025	1.11	20	11	24	33.72	9.3	57	5.49	32.2	6.42
	SE03	SBP03	Female	76	2023-12-06	1	1	0	0.33	116	1.1	Multi-Drug-Resistance Klebsiella Pneumoniae	Microbial culture(sputum)	3.51	16.1	13.1	2.2	260	22.51	0.14	2044.85	-	-	-	-	30	31	5.56	1.85	47	9.52	30.7	14.55
	SE04	SBP04	Female	78	2024-01-03	1	1	1	0.25	80	1.97	methicillin-resistant Staphylococcus aureus、Acinetobacter baumannii、Klebsiella pneumoniae	Microbial culture	2.67	5.36	4.71	0.52	18	49.9	1.38	432	＞4951	10294.2	5.9		28.2		76.1	67.6	146.5	19.4	32.7	9.76
	SE05	SBP05	Female	72	2024-01-09	1	1	0	0.29	138	1.6	Pan-drug-resistant Acinetobacter baumannii	Microbial culture(sputum)	3.67	9.5	7.4	1.4	302	31.37	0.18	1526.81	-	-	-	-	60	20	17.62	7.01	43	7.87	28.2	7.46
	SE06	SBP06	Male	86	2023-11-16	1	1	1	0.3	80.1	0.9	Staphylococcus haemolyticus	Catheter tip culture	3.06	8.02	7.18	0.43	132	24.5	0.696	2.28	4990	无	5	31	39	41	15	无	91	17.5	30.6	5.2
	SE07	SBP07	Female	82	2023-12-26	1	1	0	2L/min	64.8	1.82	Klebsiella pneumoniae	Microbial culture	3.74	16.56	15.08	0.94	323	267	0.5	987	112	11.2	2.3		110.8		10.2	5.2	76.1	12.7	24.7	5.33
	SE08	SBP08	Male	63	2023-12-05	1	1	1	0.4	85	1.3	Pseudomonas aeruginosa、 Escherichia coli	Microbial culture(sputum)	4.15	6	4.4	1.1	160	64.97	0.17	1606.43	69.27	-	-	-	34	40	5.34	2.47	63	5.38	32.6	16.12
	SE09	SBP09	Female	50	2023-12-27	1	1	1	0.55	82	2	Enterococcus Faecium	Sputum Culture	3.5	22.58	15.63	4.35	120	173.14	1.5	3682	401.9	69.8	7.8		13.1	45.6	30.7	17.5	70	6.27	20.9	7
	SE10	SBP10	Male	60	2023-12-26	1	1	1	0.4	153	1.9	Staphylococcus aureus、Corynebacterium striatum、Enterococcus Faecium、Enterobacter cloacae、Klebsiella variicola	bacterological examination for sputum	2.48	7.05	5.47	1.06	293	44.05	0.099	3029	372	49.8	0.9	51	9	13	15.4	6.53	117.3	18.48	32.5	7.71
	SE11	SBP11	Male	77	2024-01-16	1	1	0	0.29	61.5	1.3	Multiresistant Acinetobacter baumannii	Microbial culture(sputum)	4.37	8.2	6.3	1.2	206	5.37	0.16	734.92	-	-	-	-	13	10	14.48	4.65	70	5.5	32.8	5.5
	SE12	SBP12	Male	84	2024-01-10	0	0	1				Enterococcus Faecium	Microbial culture(sputum)	2.44	14.23	13.4	0.44	56	149.73	2.68	1145	1529.4	164.8	6.3	71		44.7	24.5	15.7	74.89	8.78	25.8	13.53
	SE13	SBP13	Male	89	2023-11-07	0	1	1	0.3	72.9	1.6	Pseudomonas aeruginosa	Microbial culture(BALF)	2.39	5.51	4.39	0.82	59	86.6	6.57	1.06	3218	无	15	1690	6	61	49.3	无	320	53.58	28.7	5.4
	SE14	SBP14	Male	67	2023-12-28	0	0	1	1	60	0.81	Acinetobacter baumannii	Microbial culture、 Mass spectrometry	2.91	15.73	13.5	1.2	244	62	0.1	0.5	995	0.1	4.8	54	25	26	14.8	8.3	79	11.16	28.9	6.7
	SE15	SBP15	Male	85	2023-12-12	0	0	1	0.4	80.5	2	Klebsiella Pneumoniae	Microbial culture(sputum)	4.92	12.5	11.7	0.4	196	78.76	4.24		>5000	2.08	4.5	-	32	71	7.63	1.9	91	12.84	31.4	9.27
	SE16	SBP16	Female	89	2023-12-06	0	0	1	0.45	84.5	1.4	G-bacteria, G-/+ coccobacterium	Microbial culture(sputum)	2.2	8.21	7.11	0.45	113	11.21	0.381	2601	3066	63.2	0.6		14	27	35.5	14.3	113.4	19.13	59.7	7.22
	SE17	SBP17	Male	92	2023-12-15	0	0	0	0.5	65	1.4	Klebsiella Pneumoniae、Staphylococcus pertenkov	Microbial culture	3.49	20.04	19.66	0.18	200	182	1.51	645	193	22.8	3.9		11.1		7	5.1	47.4	10.6	18.2	3.16
	SE18	SBP18	Male	94	2023-11-21	1	1	1	0.35	97		Proteus mirabilis	Sputum Culture	2.74	13.07	12.49	0.53	20	205.19	2.49	15758	1064	45.4	7.3462	57	10.7	48.6	9.5	3.7	134.3	24.11	28.9	8.38
	SE19	SBP19	Female	85	2024-01-12	0	1	1	0.7	128	1.7	Klebsiella pneumoniae	Microbial culture(sputum)	2.66	10.65	9.45		95	7.968	2.61	1.17	12926	0.089	2.8	37.4	3.8	33.5	3.3	1	88.4	24.32	25.1	17.1
	SE20	SBP20	Female	86	2023-11-02	0	0	1	1	73.1	1.08	Acinetobacter baumannii	BALF-NGS	2.63	11.97	7.37	0.91	21	172.2	3.69	3234	3800	0.04	<2.00		1.6		225.8	202.8	114	14.3	27.4	4.19
	SE21	SBP21	Male	83	2023-11-15	1	1	1	0.2	96.4	1.1	Staphylococcus epidermidis	Microbial culture(blood)	3.49	14.84	13.1		191	24.911	0.934	2.88	2587	0.151	2.03	274.2	11.9	17.5	10.4	4.6	90.8	10.54	29	11.41
	SE22	SBP22	Male	53	2024-01-15	1	1	1	0.3	103		Klebsiella pneumoniae	tracheal aspirate	4.22	13.18	10.37	1.67	177	112.11	0.31	649	83	48.6	0.8	220	71.5	38.4	15	6.63	74.06	12.86	28.7	6.19
	SE23	SBP23	Male	94	2023-12-28	0	1	1	0.9	109	1.7	Acinetobacter baumannii	Microbial culture(sputum)	2.33	16.75	14.8		198	5.863	0.152	2.77	2827	0.057	1.34	27.6	8	15.8	13.3	5.5	43.6	4.52	26.7	4.68
	SE24	SBP24	Male	77	2023-12-08	0	0	1	0.7	82.1	1.3	Streptococcus pneumoniae	NGS	4.09	11.22	9.93	0.67	182	313.2	9.08	1.91	1371	0.046	10	127	20	23	8	无	390	30.9	30.8	17.4
	SE25	SBP25	Male	41	2023-12-07	1	1	1	0.41	105	2.6	Pseudomonas aeruginosa、Klebsiella pneumoniae	Microbial culture(sputum)	3.98	6.4	4.6	1.2	199	15.95	0.08	0.7	68	-	-	-	10	20	7.75	1.3	76	2.43	37.1	6.86
	SE26	SBP26	Male	54	2023-11-01	1	1	1	0.45	50		Acinetobacter baummannii complex	Sputum Culture	3.8	9.65	8.87	0.45	152	203.55	57.62	464	60	38.6	13.9	162	4.5	36.5	18.5	9.3	208.8	6.98	29.9	10.95
	SE27	SBP27	Male	76	2024-01-04	0	0	1	1	69.8	1.57	Pseudomonas fluorescens	BALF-NGS	4.24	14.99	12.97	0.95	348	148.8	0.28	9281	167	42.3	1.6		33.4		8.1	5	61.7	7.6	26.5	9.61
	SE28	SBP28	Female	81	2024-01-23	1	1	0	0.55	43.9	0.82	Klebsiella pneumoniae	BALF-NGS	4.08	13.99	12.57	0.5	326	178.8	0.5-2	1536	4220	＜0.010	＜2.00		41.2	65.4	12.7	5.4	78.4	5.6	23.4	6.41
	SE29	SBP29	Male	85	2023-11-09	1	1	1	0.35	162	1.6	Pseudomonas aeruginosa	BALF culture	2.25	12.58	12.22	0.27	95			744	643	17.6	1.1	11	17.1	12.7	16.4	9.09	51.07	9.8	28.6	10.2
	SE30	SBP30	Male	85	2024-01-19	1	1	1	0.35	143	1.6	Pseudomonas aeruginosa	Sputum Culture	2.25	12.58	12.22	0.27	95	2.71	0.21	744	643	17.6	1.1	11	9	14	18.1	5.7	53.6	8.71	26.9	10.61
	SE31	SBP31	Male	30	2023-12-14	0	0	1	0.55	89		Acinetobacter baumannii	Sputum Culture	4.3	12	9.56	1.02	373	15.87	<0.05	774	216	68.6	2.9		35	46.9	9.1	2.5	16.2	0.59	30.8	6.14
	SE32	SBP32	Female	61	2023-12-22	1	1	0	0.5	58	1.1	Acinetobacter baumannii	Microbial culture+NGS	3.77	5.78	4.42	0.98	269	205	0.16	423	47	5.5	1.1		106		9.6	4.2	54.9	2.9	27.4	7.22
	SE33	SBP33	Male	83	2023-12-09	0	0	0	0.4	128		Klebsiella pneumoniae	Sputum Culture、 urine bacterial culture	3.29	6.3	5.24	0.49	169	48.96	0.47	193	723.5	7848.7	8.7	2551	465	214.2	14.3	8.6	67.17	9.7	33.5	8.71
	SE34	SBP34	Male	41	2023-12-05	1	1	1	0.35	116	0.7	Pseudomonas aeruginosa	Microbial culture(sputum)	3.25	12.2	8.8	2.4	323	21.74	0.19	2176.7	<5	-	-	-	52	41	7.51	2.28	55	10.93	22.6	5.51
	SE35	SBP35	Male	86	2024-01-12	1	1	0	0.29	32.4	1.7	Klebsiella pneumoniae	Microbial culture(sputum)	3.53	22.7	19.1	1.5	411	121.24	0.39	4.2	61.36	0.02	1.68	41	12	32	15.26	4.6	62	5.95	25.7	5.48
	SE36	SBP36	Male	88	2024-01-03	1	1	1	0.25	82.1	1.64	Pseudomonas aeruginosa	BALF culture	3.25	49.27	32.39	4.35	140	10.4	0.16	465	100.6	27.4	1.7	20	63.2	61.9	8.7	3.8	38.4	11.6	36.6	8.16

## Sheet: Table S2 (Sheet1)
Table S2 (Sheet 1). Inflammatory genes and cytokine score, related to Figure 2,Figures S4-6
Inflammatory genes	Cytokine scores
ABCA1	IL2
ABI1	IL7
ACVR1B	CSF3
ACVR2A	CXCL10
ADGRE1	CCL2
ADM	CCL3
ADORA2B	TNF
ADRM1	IL6
AHR	CCL7
APLNR	IL1RN
AQP9	CSF1
ATP2A2	IFNG
ATP2B1	IL2RA
ATP2C1	IL10
AXL	IL18
BDKRB1	HGF
BEST1	CXCL9
BST2	CCL27
BTG2	TGFB1
C3AR1	IL1B
C5AR1	LTA
CALCRL	CSF2
CCL17	LTB
CCL2	TNFSF13
CCL20	IL4
CCL22	CCL12
CCL24	CXCL8
CCL5	CXCL11
CCL7	CCL4
CCR7	CXCL1
CCRL2	CXCL2
CD14	CXCL3
CD40	CCL3L1
CD48	CCL8
CD55	CXCL16
CD69	IFNA1
CD70	CCL5
CD82	CCL11
CDKN1A	IFNA2
CHST2	CCL20
CLEC5A	CCL4L2
CMKLR1	OSM
CSF1	TNFSF14
CSF3	SA100A12
CSF3R	FGF19
CX3CL1	CXCL5
CXCL10	CCL19
CXCL11	IL18R1
CXCL6	TGFA
CXCL8	IFNB1
CXCL9	IL8
CXCR6	IL17C
CYBB	TNFSF10
DCBLD2	FGF7
EBI3	XCL1
EDN1	FGF13
EIF2AK2	LIF
EMP3	TGFB3
EREG	INHBE
F3	CERS1
FFAR2	TXLNA
FPR1	IFNW1
FZD5	IL22
GABBR1	XCL2
GCH1	CCL25
GNA15	CCL16
GNAI3	CD40LG
GP1BA	IL20
GPC3	FASLG
GPR132	TPO
GPR183	SCYL3
HAS2	PF4V1
HBEGF	TNFSF8
HIF1A	GDF15
HPN	IL1A
HRH1	VEGFA
ICAM1	GDF7
ICAM4	BMP6
ICOSLG	PDGFA
IFITM1	IL21
IFNAR1	ABCD-1
IFNGR2	ABCD-2
IL10	PDGFB
IL10RA	TNFSF4
IL12B	FAM19A1
IL15	HBEGF
IL15RA	PDGFD
IL18	IL12RB2
IL18R1	GH1
IL18RAP	VEGFB
IL1A	MIP3B
IL1B	IL27
IL1R1	PF4
IL2RB	BMP8B
IL4R	TNFSF12
IL6	IL15
IL7R	SCYL2
INHBA	SCYL1
IRAK2	TSLP
IRF1	GDF11
IRF7	SDF1B
ITGA5	INHBA
ITGB3	PPBP
ITGB8	FGF11
KCNA3	IFNG-AS1
KCNJ2	FGF22
KCNMB2	VEGFC
KIF1B	CCL18
KLF6	TNFSF11
LAMP3	IL12A
LCK	EBI3
LCP2	AMH
LDLR	IL26
LIF	IL32
LPAR1	PDGFC
LTA	FGF23
LY6E	IGF1
LYN	IL1F11
MARCO	CCL28
MEFV	CLCF1
MEP1A	TNFSF9
MET	BMP3
MMP14	IL24
MSR1	GDF10
MXD1	CXCL6
MYC	GDF9
NAMPT	IL23A
NDP	IL16
NFKB1	CD70
NFKBIA	IL5
NLRP3	FGF9
NMI	IFNL1
NMUR1	TSC1
NOD2	FGF2
NPFFR2	IL23R
OLR1	IL1G
OPRK1	SPP1
OSM	IL12RB1
OSMR	BMP4
P2RX4	IL13
P2RX7	TPAR1
P2RY2	TGFB2
PCDH7	FAM19A2
PDE4B	AGIF3
PDPN	EDA
PIK3R5	MIF
PLAUR	TNFSF13B
PROK2	BMP7
PSEN1	FGF18
PTAFR	CCL23
PTGER2	CCL23
PTGER4
PTGIR
PTPRE
PVR
RAF1
RASGRP1
RELA
RGS1
RGS16
RHOG
RIPK2
RNF144B
ROS1
RTP4
SCARF1
SCN1B
SELE
SELENOS
SELL
SEMA4D
SERPINE1
SGMS2
SLAMF1
SLC11A2
SLC1A2
SLC28A2
SLC31A1
SLC31A2
SLC4A4
SLC7A1
SLC7A2
SPHK1
SRI
STAB1
TACR1
TACR3
TAPBP
TIMP1
TLR1
TLR2
TLR3
TNFAIP6
TNFSF14
TNFRSF1B
TNFRSF9
TNFSF10
TNFSF15
TNFSF9
TPBG
VIP

## Sheet: Table S2 (Sheet2)
Table S2 (Sheet 2). Signature genes usded to define functional status in immune cells
Th1 signatures	Naïve scores	Inflammatory scores (for CD4)	Exhaustion scores	Cytotoxic scores	Regulatory effector score	IFN-γ response score
IFNG, TBX21, GNLY, LTA, CD38, BHLHE40, IL18RAP	CCR7, TCF7, LEF1, SELL	IRF1,CD8A,CCL2,CCL3,CCL4,CXCL9,CXCL10,ICOS,GZMK,HLA-DMA,HLA-DMB,HLA-DOA,HLA-DOB	HAVCR2,CXCL13,CCL3,SIRPG,IFNG,TIGIT,GZMB,PDCD1,PARK7,TNFRSF9,ACP5,CTLA4,RBPJ,MIR155,CXCR6,CD27,FKBP1A,BST2,TPI1,MIR155HG,PTTG1,CD63,SAMSN1,RGS1,CD27-AS1,ITGAE,MIR4632,HLA-DRA,IGFLR1,KRT86,ENTPD1,DUSP4,SIT1,TOX,PHLDA1,CCND2,GPR25,LAYN,PRDX5,SARDH,FASLG,MIR3917,ANXA5,CTSD,PDIA6,RANBP1,FKBP1A-SDCBP2,COTL1,TNFRSF1B,IDH2,CD38,CD82,LAG3,MIR497HG,APOBEC3C,ITM2A,COX5A,IFI35,NDFIP2,TNFRSF18,KRT81,DNPH1,RG…	PRF1, IFNG, GNLY, NKG7, GZMA, GZMB, GZMH, GZMK, GZMM, KLRK1, KLRB1, KLRD1, FCGR3A, FGFBP2, ZEB2, CTSW, CST7	TNFRSF9,FOXP3,CTLA4,CCR8, ADORA2A, REL, TGFB1,HELIOS	SOCS3,SOCS1,IFNG,STAT1,SLC7A5,DDIT3,ZC3H12A,CD74,CCL5,GAPDH,IRF1, CCL5, B2M, GAPDH

## Sheet: Table S3 (Sheet 1)
Table S3. The DEGs list of CD4+T cells related to Fig 3
Sheet 2, Upregulated genes in bacterial pneumonia patients with mild symptoms
Sheet 3, Upregulated genes in bacterial patients with severe symptoms

## Sheet: Table S3 (Sheet 2)
names	scores	logfoldchanges	pvals	pvals_adj	pct_nz_group	log(pvalue)	Signature	size
HLA-C	59.1982	19.3399	0	0	0.989649	inf	Upregulation	1.93399
PSMB10	40.7947	3.33102	0	0	0.723555	inf	Upregulation	0.333102
CRIP1	39.0268	10.0259	0	0	0.875032	inf	Upregulation	1.00259
DRAP1	39.0846	3.50598	0	0	0.790962	inf	Upregulation	0.350598
RNF19A	39.114	3.84188	0	0	0.710174	inf	Upregulation	0.384188
PDE3B	39.1474	4.19924	0	0	0.722797	inf	Upregulation	0.419924
LAG3	39.2755	8.82598	0	0	0.623832	inf	Upregulation	0.882598
GIMAP4	39.4361	4.49546	0	0	0.802828	inf	Upregulation	0.449546
GIMAP5	39.741	3.23001	0	0	0.752335	inf	Upregulation	0.323001
LIMD2	39.7483	4.24703	0	0	0.845998	inf	Upregulation	0.424703
PLSCR1	39.7641	3.83819	0	0	0.641	inf	Upregulation	0.383819
ARHGAP15	39.7654	3.72215	0	0	0.886392	inf	Upregulation	0.372215
RAC2	39.8322	5.30771	0	0	0.889422	inf	Upregulation	0.530771
ZFP36	39.9311	4.39216	0	0	0.774804	inf	Upregulation	0.439216
MIR4435-2HG	39.9854	4.66483	0	0	0.646806	inf	Upregulation	0.466483
GPRIN3	40.0981	3.55579	0	0	0.75486	inf	Upregulation	0.355579
YWHAZ	40.2815	3.82889	0	0	0.910881	inf	Upregulation	0.382889
RNASEK	40.5245	3.24332	0	0	0.821005	inf	Upregulation	0.324332
ELF1	40.5455	3.02573	0	0	0.796264	inf	Upregulation	0.302573
IFI16	40.5942	3.42385	0	0	0.796768	inf	Upregulation	0.342385
UBE2L6	40.6126	3.66543	0	0	0.73946	inf	Upregulation	0.366543
BST2	38.8594	3.82573	0	0	0.745519	inf	Upregulation	0.382573
HCLS1	38.8404	2.97578	0	0	0.82252	inf	Upregulation	0.297578
FP236383.3	38.7382	86.034	0	0	0.924514	inf	Upregulation	8.6034
XAF1	38.0719	3.18773	0	0	0.713961	inf	Upregulation	0.318773
HNRNPA2B1	37.8174	4.49563	0	0	0.925271	inf	Upregulation	0.449563
TRIM22	37.8313	3.08091	0	0	0.76723	inf	Upregulation	0.308091
ARHGDIB	37.8433	5.88885	0	0	0.918455	inf	Upregulation	0.588885
JAK1	37.884	2.85348	0	0	0.877051	inf	Upregulation	0.285348
H3F3B	37.9047	7.03691	0	0	0.954052	inf	Upregulation	0.703691
FP671120.4	57.6113	19.4084	0	0	0.925271	inf	Upregulation	1.94084
XRN1	38.0054	3.12608	0	0	0.718505	inf	Upregulation	0.312608
PRKCH	38.0078	3.0821	0	0	0.776824	inf	Upregulation	0.30821
IRF7	38.1087	3.17417	0	0	0.665993	inf	Upregulation	0.317417
MT2A	38.6629	5.80866	0	0	0.675587	inf	Upregulation	0.580866
OASL	38.1223	3.65831	0	0	0.62358	inf	Upregulation	0.365831
LRBA	38.1263	3.28387	0	0	0.709417	inf	Upregulation	0.328387
MYL6	38.178	8.07405	0	0	0.924514	inf	Upregulation	0.807405
CST7	38.2958	4.84912	0	0	0.684676	inf	Upregulation	0.484912
GABARAP	38.4043	2.87082	0	0	0.797526	inf	Upregulation	0.287082
IFI44L	38.4557	3.99751	0	0	0.667256	inf	Upregulation	0.399751
ACTB	38.4975	48.801	0	0	0.979046	inf	Upregulation	4.8801
SAT1	38.5508	5.14761	0	0	0.808634	inf	Upregulation	0.514761
IRF1	40.7691	4.07951	0	0	0.798536	inf	Upregulation	0.407951
ADAR	37.9925	2.89335	0	0	0.783388	inf	Upregulation	0.289335
AKAP13	40.9272	3.33326	0	0	0.830346	inf	Upregulation	0.333326
UBC	44.8612	7.85537	0	0	0.938399	inf	Upregulation	0.785537
LY6E	45.7324	8.1927	0	0	0.858622	inf	Upregulation	0.81927
HLA-B	45.7482	29.5195	0	0	0.992174	inf	Upregulation	2.95195
TNFAIP3	45.7597	5.03369	0	0	0.801313	inf	Upregulation	0.503369
WIPF1	45.9424	3.83063	0	0	0.86973	inf	Upregulation	0.383063
SMCHD1	46.0259	4.58356	0	0	0.896996	inf	Upregulation	0.458356
IL2RG	47.022	5.42178	0	0	0.913153	inf	Upregulation	0.542178
GBP2	41.0531	3.86696	0	0	0.762939	inf	Upregulation	0.386696
EPSTI1	47.6204	4.53461	0	0	0.784145	inf	Upregulation	0.453461
MX1	47.8529	7.75496	0	0	0.782883	inf	Upregulation	0.775496
RNF213	47.8867	6.44594	0	0	0.936885	inf	Upregulation	0.644594
STAT1	48.1169	7.20211	0	0	0.836657	inf	Upregulation	0.720211
PTPRCAP	48.3363	6.60182	0	0	0.905327	inf	Upregulation	0.660182
ISG20	48.4198	7.92264	0	0	0.875789	inf	Upregulation	0.792264
HLA-E	48.5162	8.81556	0	0	0.978036	inf	Upregulation	0.881556
FYN	48.9296	5.0666	0	0	0.893209	inf	Upregulation	0.50666
SRGN	51.3265	11.0497	0	0	0.93133	inf	Upregulation	1.10497
IFITM2	52.3618	12.9778	0	0	0.920727	inf	Upregulation	1.29778
HLA-A	54.6927	33.6102	0	0	0.993941	inf	Upregulation	3.36102
IFITM1	55.7825	27.7409	0	0	0.952032	inf	Upregulation	2.77409
IFI6	45.0304	9.21162	0	0	0.766473	inf	Upregulation	0.921162
SP100	47.5343	4.27526	0	0	0.897248	inf	Upregulation	0.427526
CBLB	44.687	4.95272	0	0	0.748296	inf	Upregulation	0.495272
GAPDH	42.2155	16.1327	0	0	0.930826	inf	Upregulation	1.61327
EML4	41.2128	3.45078	0	0	0.848018	inf	Upregulation	0.345078
PSMB9	44.4629	5.22007	0	0	0.870487	inf	Upregulation	0.522007
MYH9	41.4364	4.37537	0	0	0.879323	inf	Upregulation	0.437537
CD3E	41.5428	5.08072	0	0	0.925524	inf	Upregulation	0.508072
PFN1	41.6349	16.6633	0	0	0.943701	inf	Upregulation	1.66633
OAZ1	41.9108	5.50257	0	0	0.912396	inf	Upregulation	0.550258
JUND	41.9769	4.82463	0	0	0.892199	inf	Upregulation	0.482463
RABGAP1L	42.091	3.54444	0	0	0.799546	inf	Upregulation	0.354444
GBP5	41.224	4.54105	0	0	0.779349	inf	Upregulation	0.454105
PTPRC	42.2633	7.03809	0	0	0.98561	inf	Upregulation	0.703809
ISG15	42.5022	9.12809	0	0	0.806362	inf	Upregulation	0.912809
MSN	42.7486	3.85329	0	0	0.855844	inf	Upregulation	0.385329
CYBA	42.8255	6.09139	0	0	0.935875	inf	Upregulation	0.609139
SPOCK2	42.9212	4.24805	0	0	0.864428	inf	Upregulation	0.424805
MCL1	42.9731	3.96151	0	0	0.836405	inf	Upregulation	0.396151
TAP1	44.0868	3.77906	0	0	0.797273	inf	Upregulation	0.377906
MBNL1	44.244	5.06188	0	0	0.940924	inf	Upregulation	0.506188
B2M	44.3993	62.167	0	0	0.996466	inf	Upregulation	6.2167
MIF	37.5949	3.76043	0	9.3494e-307	0.853067	306.029	Upregulation	0.376043
PARP8	37.4697	3.09562	2.86845e-307	1.01696e-304	0.745519	303.993	Upregulation	0.309562
CORO1A	37.448	7.02681	6.46725e-307	2.26766e-304	0.883615	303.644	Upregulation	0.702681
SH2D2A	37.3906	3.23042	5.54793e-306	1.92417e-303	0.69124	302.716	Upregulation	0.323042
UTRN	37.3563	3.01512	2.00226e-305	6.86968e-303	0.730119	302.163	Upregulation	0.301512
LAPTM5	37.3447	4.26349	3.09009e-305	1.04892e-302	0.886897	301.979	Upregulation	0.426349
PSME1	37.3096	3.29943	1.14844e-304	3.8573e-302	0.861651	301.414	Upregulation	0.329943
RNF149	37.2467	2.78899	1.19956e-303	3.98703e-301	0.73946	300.399	Upregulation	0.278899
CD74	37.1653	7.30996	2.47939e-302	8.15592e-300	0.903055	299.089	Upregulation	0.730996
PPP1R16B	37.1106	3.20832	1.89479e-301	6.16927e-299	0.62459	298.21	Upregulation	0.320832
CLEC2D	37.1101	3.12007	1.92865e-301	6.2161e-299	0.81949	298.206	Upregulation	0.312007
ARID5B	36.8319	3.49511	5.69428e-297	1.81693e-294	0.714466	293.741	Upregulation	0.349511
SP110	36.7758	2.89218	4.49551e-296	1.4063e-293	0.727342	292.852	Upregulation	0.289218
USP15	36.5663	2.72271	9.82668e-293	3.04417e-290	0.796011	289.517	Upregulation	0.272271
HIF1A	36.5316	3.16926	3.4944e-292	1.07211e-289	0.660439	288.97	Upregulation	0.316926
ALDOA	36.4835	2.99923	2.02844e-291	6.16414e-289	0.735673	288.21	Upregulation	0.299923
LSP1	36.4609	3.46504	4.61985e-291	1.39066e-288	0.817218	287.857	Upregulation	0.346504
CD247	36.4488	2.81254	7.17547e-291	2.13977e-288	0.811664	287.67	Upregulation	0.281254
SKAP1	36.4095	3.18182	3.00609e-290	8.88131e-288	0.823024	287.052	Upregulation	0.318182
CD3D	36.3079	4.70246	1.21415e-288	3.55423e-286	0.890432	285.449	Upregulation	0.470246
LYST	36.2257	3.70201	2.39984e-287	6.96128e-285	0.604898	284.157	Upregulation	0.370201
CD99	36.146	3.84274	4.29433e-286	1.23445e-283	0.869225	282.909	Upregulation	0.384274
SP140	36.1278	2.85079	8.30961e-286	2.36735e-283	0.678112	282.626	Upregulation	0.285079
CELF2	35.9729	3.03352	2.22126e-283	6.2172e-281	0.797273	280.206	Upregulation	0.303352
LBH	35.972	3.53603	2.2953e-283	6.36855e-281	0.722292	280.196	Upregulation	0.353603
CFL1	35.9032	7.38862	2.72705e-282	7.50128e-280	0.922999	279.125	Upregulation	0.738862
ICOS	35.7898	3.86443	1.58998e-280	4.33617e-278	0.640747	277.363	Upregulation	0.386443
SARAF	35.7859	4.11143	1.83223e-280	4.95447e-278	0.922242	277.305	Upregulation	0.411143
GMFG	35.7765	3.46649	2.56246e-280	6.87083e-278	0.849533	277.163	Upregulation	0.346649
UBE2D3	35.6391	2.67689	3.47275e-278	9.23404e-276	0.80207	275.035	Upregulation	0.267689
EWSR1	35.46	2.63093	2.03642e-275	5.3701e-273	0.684676	272.27	Upregulation	0.263093
EIF4A1	35.4318	2.96709	5.53536e-275	1.44772e-272	0.730876	271.839	Upregulation	0.296709
OAS1	35.4279	3.2929	6.35305e-275	1.64807e-272	0.600858	271.783	Upregulation	0.32929
GNAS	35.4118	3.14168	1.12238e-274	2.88813e-272	0.881343	271.539	Upregulation	0.314168
YWHAB	35.3647	3.60942	5.95488e-274	1.52007e-271	0.872002	270.818	Upregulation	0.360942
NAP1L4	35.3179	2.88381	3.12308e-273	7.90882e-271	0.717748	270.102	Upregulation	0.288381
RORA	35.2949	3.2795	7.03226e-273	1.76681e-270	0.795001	269.753	Upregulation	0.32795
CTLA4	35.2514	4.0603	3.26557e-272	8.14044e-270	0.611714	269.089	Upregulation	0.40603
STK17A	35.2156	2.83045	1.15449e-271	2.85562e-269	0.795001	268.544	Upregulation	0.283045
GIMAP7	35.2112	3.96926	1.34637e-271	3.30461e-269	0.849533	268.481	Upregulation	0.396926
GNG5	35.159	2.93725	8.46586e-271	2.06205e-268	0.760162	267.686	Upregulation	0.293725
CD37	35.146	2.91051	1.339e-270	3.23674e-268	0.844231	267.49	Upregulation	0.291051
CYTIP	35.1008	2.77805	6.54701e-270	1.57069e-267	0.80005	266.804	Upregulation	0.277805
PSME2	35.0539	3.41278	3.39766e-269	8.09049e-267	0.777076	266.092	Upregulation	0.341278
TMEM50A	34.9404	2.4673	1.81249e-267	4.28392e-265	0.751578	264.368	Upregulation	0.24673
SIK3	34.9099	2.99262	5.2539e-267	1.23266e-264	0.617521	263.909	Upregulation	0.299262
CDC42SE2	34.8822	2.66353	1.38607e-266	3.22823e-264	0.78768	263.491	Upregulation	0.266353
CD2	34.8582	4.6779	3.19793e-266	7.39418e-264	0.913153	263.131	Upregulation	0.46779
STAT3	34.7428	2.52742	1.78267e-264	4.0922e-262	0.705125	261.388	Upregulation	0.252742
N4BP1	34.7264	2.72887	3.1447e-264	7.16722e-262	0.646049	261.145	Upregulation	0.272887
CYTH1	34.7191	2.60205	4.06361e-264	9.19585e-262	0.725069	261.036	Upregulation	0.260205
ETS1	34.6933	3.27501	9.95322e-264	2.23653e-261	0.882605	260.65	Upregulation	0.327501
CAPZB	34.6626	2.85287	2.88474e-263	6.4368e-261	0.798283	260.191	Upregulation	0.285287
ATP6V0C	34.6415	2.43746	5.99985e-263	1.32947e-260	0.6718	259.876	Upregulation	0.243746
PPIA	34.6055	4.93091	2.08693e-262	4.56094e-260	0.896996	259.341	Upregulation	0.493091
PBXIP1	34.5885	2.80458	3.7574e-262	8.15587e-260	0.722797	259.089	Upregulation	0.280458
TPM3	34.5658	3.23421	8.25547e-262	1.77984e-259	0.85534	258.75	Upregulation	0.323421
IFI35	34.5626	3.21026	9.20679e-262	1.97161e-259	0.590255	258.705	Upregulation	0.321026
CD38	34.5498	5.01698	1.43478e-261	3.05206e-259	0.497602	258.515	Upregulation	0.501698
ARPC3	34.5364	3.49188	2.2789e-261	4.81556e-259	0.846503	258.317	Upregulation	0.349188
ARPC2	34.4467	3.96643	5.03723e-260	1.05742e-257	0.889927	256.976	Upregulation	0.396643
SAMD9L	34.4449	3.1857	5.37733e-260	1.12144e-257	0.633931	256.95	Upregulation	0.31857
GBP4	34.3913	3.09331	3.40562e-259	7.05626e-257	0.600606	256.151	Upregulation	0.309331
GNG2	34.3679	2.81839	7.60061e-259	1.56465e-256	0.70361	255.806	Upregulation	0.281839
GBP1	34.3289	3.34544	2.90696e-258	5.94585e-256	0.624085	255.226	Upregulation	0.334544
ELMO1	34.3264	2.84311	3.17407e-258	6.45084e-256	0.656652	255.19	Upregulation	0.284311
GALM	34.2726	2.91054	2.00824e-257	4.05563e-255	0.614744	254.392	Upregulation	0.291054
ARAP2	34.26	2.83435	3.09861e-257	6.21827e-255	0.62459	254.206	Upregulation	0.283435
RBFOX2	34.2244	2.87102	1.04728e-256	2.08854e-254	0.740217	253.68	Upregulation	0.287102
IL12RB2	34.2144	4.64386	1.47528e-256	2.9238e-254	0.49129	253.534	Upregulation	0.464386
COX5A	34.1053	3.4174	6.16507e-255	1.21429e-252	0.693259	251.916	Upregulation	0.34174
PSMA6	34.0076	2.65669	1.72153e-253	3.36998e-251	0.627114	250.472	Upregulation	0.265669
COX6A1	33.9968	2.76187	2.48533e-253	4.80617e-251	0.81848	250.318	Upregulation	0.276187
EIF2AK2	33.9181	2.74175	3.6004e-252	6.92057e-250	0.663974	249.16	Upregulation	0.274175
HLA-F	33.8813	2.39851	1.25661e-251	2.40095e-249	0.765463	248.62	Upregulation	0.239851
CLIC1	33.863	3.88065	2.33661e-251	4.43788e-249	0.846251	248.353	Upregulation	0.388065
DDX3X	33.8539	2.69055	3.17486e-251	5.99428e-249	0.677102	248.222	Upregulation	0.269055
SUB1	33.7224	3.41943	2.71659e-249	5.09887e-247	0.839434	246.293	Upregulation	0.341943
PTPRJ	33.6821	3.29778	1.05798e-248	1.97416e-246	0.59177	245.705	Upregulation	0.329778
SERF2	33.6507	4.99521	3.05023e-248	5.65853e-246	0.922494	245.247	Upregulation	0.499521
TPI1	33.4768	3.17748	1.04974e-245	1.93613e-243	0.743247	242.713	Upregulation	0.317748
ATXN1	33.4184	3.09049	7.40032e-245	1.35707e-242	0.644787	241.867	Upregulation	0.309049
TMSB4X	33.3999	42.9797	1.37578e-244	2.50848e-242	0.977783	241.601	Upregulation	4.29797
PGAM1	33.3927	2.95909	1.74779e-244	3.16866e-242	0.691997	241.499	Upregulation	0.295909
SELPLG	33.3817	2.59089	2.52552e-244	4.55278e-242	0.714214	241.342	Upregulation	0.259089
APBB1IP	33.3705	2.46466	3.67275e-244	6.58371e-242	0.752588	241.182	Upregulation	0.246466
CD6	33.3674	2.632	4.06937e-244	7.25393e-242	0.734411	241.139	Upregulation	0.2632
HSP90AA1	33.3651	6.96743	4.4055e-244	7.80948e-242	0.889927	241.107	Upregulation	0.696743
TENT5C	33.3588	3.16155	5.43877e-244	9.58786e-242	0.548346	241.018	Upregulation	0.316155
TAP2	33.3392	2.63795	1.04403e-243	1.83037e-241	0.611209	240.737	Upregulation	0.263795
CLDND1	33.3015	3.21433	3.67857e-243	6.41398e-241	0.638728	240.193	Upregulation	0.321433
ATP5F1B	33.2428	2.62641	2.59596e-242	4.50174e-240	0.737693	239.347	Upregulation	0.262641
OAS2	33.0773	2.81578	6.30697e-240	1.08459e-237	0.599596	236.965	Upregulation	0.281578
PTPN22	33.0772	2.9323	6.32238e-240	1.08459e-237	0.610199	236.965	Upregulation	0.29323
PARP9	32.9797	2.72221	1.58758e-238	2.70891e-236	0.585711	235.567	Upregulation	0.272221
CREM	32.9654	3.55619	2.54745e-238	4.32361e-236	0.584953	235.364	Upregulation	0.355619
FXYD5	32.9325	3.88639	7.54407e-238	1.27363e-235	0.897248	234.895	Upregulation	0.388639
NDUFA13	32.8622	2.54716	7.62221e-237	1.28005e-234	0.787427	233.893	Upregulation	0.254716
EVL	32.7922	2.86296	7.61652e-236	1.2724e-233	0.846756	232.895	Upregulation	0.286296
CFLAR	32.7452	2.31601	3.55796e-235	5.91289e-233	0.755617	232.228	Upregulation	0.231601
PHF11	32.7266	2.51259	6.54556e-235	1.08215e-232	0.631659	231.966	Upregulation	0.251259
CXCR6	32.6829	3.86913	2.73284e-234	4.49482e-232	0.619036	231.347	Upregulation	0.386913
SNX9	32.6694	3.82217	4.24926e-234	6.9531e-232	0.552386	231.158	Upregulation	0.382217
ITK	32.5432	2.52443	2.61133e-232	4.25114e-230	0.713961	229.371	Upregulation	0.252443
SSH2	32.5388	2.5136	3.01347e-232	4.8809e-230	0.641505	229.311	Upregulation	0.25136
COTL1	32.5307	4.30061	3.92595e-232	6.32673e-230	0.779349	229.199	Upregulation	0.430061
ARPC1B	32.5081	3.66578	8.18766e-232	1.31282e-229	0.824539	228.882	Upregulation	0.366578
CHST11	32.4914	2.62791	1.41201e-231	2.25272e-229	0.654885	228.647	Upregulation	0.262791
HM13	32.4728	2.60166	2.58435e-231	4.10256e-229	0.616006	228.387	Upregulation	0.260166
HSPA8	32.4709	4.60465	2.74932e-231	4.34283e-229	0.897501	228.362	Upregulation	0.460465
CD44	32.4208	3.18345	1.39626e-230	2.19467e-228	0.85433	227.659	Upregulation	0.318345
RHOA	32.3728	2.59625	6.6305e-230	1.03709e-227	0.827064	226.984	Upregulation	0.259625
DUSP16	32.3231	2.80778	3.31532e-229	5.13521e-227	0.582429	226.289	Upregulation	0.280778
RAP1B	32.3073	2.51014	5.5181e-229	8.50587e-227	0.788185	226.07	Upregulation	0.251014
TAGLN2	32.284	3.48444	1.17412e-228	1.80114e-226	0.797778	225.744	Upregulation	0.348444
TMBIM6	32.2668	2.51117	2.04313e-228	3.11924e-226	0.808634	225.506	Upregulation	0.251117
PARP14	32.2651	2.77758	2.16056e-228	3.28281e-226	0.644534	225.484	Upregulation	0.277758
LCP1	32.2471	3.21883	3.86571e-228	5.84583e-226	0.851553	225.233	Upregulation	0.321883
CD69	32.2264	3.72996	7.53137e-228	1.13354e-225	0.727342	224.946	Upregulation	0.372996
UBB	32.1893	3.17359	2.49245e-227	3.73376e-225	0.824539	224.428	Upregulation	0.317359
UBE2V1	32.1877	2.52724	2.62103e-227	3.90803e-225	0.597829	224.408	Upregulation	0.252724
HNRNPUL1	32.1821	2.56672	3.1426e-227	4.66391e-225	0.642262	224.331	Upregulation	0.256672
ARHGEF1	32.1719	2.27109	4.37028e-227	6.45587e-225	0.736178	224.19	Upregulation	0.227109
SHISA5	32.1671	2.31388	5.09447e-227	7.49099e-225	0.670538	224.125	Upregulation	0.231388
KIAA0319L	32.1246	3.67056	2.00209e-226	2.9304e-224	0.513507	223.533	Upregulation	0.367056
CD96	32.1239	2.58019	2.04641e-226	2.98159e-224	0.73744	223.526	Upregulation	0.258019
OAS3	32.1216	3.24928	2.20122e-226	3.19257e-224	0.52411	223.496	Upregulation	0.324928
CNN2	32.1195	2.96271	2.35523e-226	3.40048e-224	0.693764	223.468	Upregulation	0.296271
HNRNPC	32.1164	2.48799	2.60102e-226	3.73845e-224	0.771522	223.427	Upregulation	0.248799
LCK	32.0784	2.87352	8.82356e-226	1.26252e-223	0.80308	222.899	Upregulation	0.287352
TGFB1	32.0547	2.62443	1.88807e-225	2.68949e-223	0.750063	222.57	Upregulation	0.262443
IQGAP2	32.0053	2.51135	9.20013e-225	1.3047e-222	0.690735	221.884	Upregulation	0.251135
HERC5	31.9693	3.17433	2.91e-224	4.10851e-222	0.532189	221.386	Upregulation	0.317433
PDE4D	31.9587	2.80621	4.08988e-224	5.7489e-222	0.568038	221.24	Upregulation	0.280621
TAF10	31.9465	2.34372	6.03336e-224	8.44353e-222	0.676597	221.073	Upregulation	0.234372
TANK	31.9342	2.48975	8.95971e-224	1.24841e-221	0.656905	220.904	Upregulation	0.248975
RSAD2	31.9238	3.45874	1.24697e-223	1.72993e-221	0.515779	220.762	Upregulation	0.345874
RAPGEF6	31.8722	2.47902	6.48834e-223	8.96234e-221	0.617773	220.048	Upregulation	0.247902
HSH2D	31.8486	3.096	1.37533e-222	1.89155e-220	0.504923	219.723	Upregulation	0.3096
SH3BGRL3	31.8447	8.19666	1.55992e-222	2.13622e-220	0.926786	219.67	Upregulation	0.819666
HNRNPLL	31.8438	2.84646	1.6021e-222	2.1846e-220	0.576622	219.661	Upregulation	0.284646
SLFN5	31.7483	2.70163	3.34931e-221	4.54765e-219	0.726332	218.342	Upregulation	0.270163
PPIB	31.7317	2.77835	5.68819e-221	7.69062e-219	0.813431	218.114	Upregulation	0.277835
ADAM19	31.7199	3.07135	8.25249e-221	1.11106e-218	0.595304	217.954	Upregulation	0.307135
RAPGEF1	31.7055	2.56872	1.30556e-220	1.75032e-218	0.583186	217.757	Upregulation	0.256872
ARF1	31.6995	2.16473	1.57883e-220	2.10784e-218	0.731633	217.676	Upregulation	0.216473
CD81	31.6862	2.57602	2.40828e-220	3.20181e-218	0.73542	217.495	Upregulation	0.257602
EZR	31.6566	2.61203	6.1507e-220	8.14343e-218	0.744257	217.089	Upregulation	0.261203
ARID4B	31.6475	2.25316	8.199e-220	1.08105e-217	0.717748	216.966	Upregulation	0.225316
NT5C3A	31.5547	2.86396	1.54804e-218	2.03271e-216	0.552891	215.692	Upregulation	0.286396
FYB1	31.5532	3.06294	1.62096e-218	2.11973e-216	0.867963	215.674	Upregulation	0.306294
MX2	31.4732	2.79021	2.02015e-217	2.63097e-215	0.572583	214.58	Upregulation	0.279021
GNAI2	31.4416	2.64234	5.47496e-217	7.10143e-215	0.763696	214.149	Upregulation	0.264234
LCP2	31.4013	2.39761	1.94221e-216	2.509e-214	0.779349	213.601	Upregulation	0.239761
LAP3	31.3714	2.9684	4.97472e-216	6.40054e-214	0.545317	213.194	Upregulation	0.29684
MYL12B	31.3344	3.08973	1.58652e-215	2.03304e-213	0.879323	212.692	Upregulation	0.308973
RUNX3	31.3313	2.46224	1.75166e-215	2.23568e-213	0.6256	212.651	Upregulation	0.246224
FOXO1	31.3025	2.55044	4.30952e-215	5.47841e-213	0.620803	212.261	Upregulation	0.255044
KRTCAP2	31.2982	2.19162	4.94144e-215	6.2568e-213	0.714719	212.204	Upregulation	0.219162
TPM4	31.2901	2.95448	6.35853e-215	8.01928e-213	0.653875	212.096	Upregulation	0.295448
IL32	31.2722	13.8817	1.11334e-214	1.3986e-212	0.931078	211.854	Upregulation	1.38817
ZNFX1	31.1746	2.55645	2.35254e-213	2.94372e-211	0.570311	210.531	Upregulation	0.255645
DYNLT1	31.1652	2.26913	3.15629e-213	3.93402e-211	0.648321	210.405	Upregulation	0.226913
FAM107B	31.1492	2.74359	5.20551e-213	6.46294e-211	0.766473	210.19	Upregulation	0.274359
NFATC2	31.107	2.47277	1.93677e-212	2.39529e-210	0.621055	209.621	Upregulation	0.247277
CCL5	31.0919	12.7191	3.09745e-212	3.81597e-210	0.698056	209.418	Upregulation	1.27191
TGFBR2	31.0813	2.4712	4.31643e-212	5.29725e-210	0.637718	209.276	Upregulation	0.24712
SFPQ	30.9912	2.53446	7.07563e-211	8.65016e-209	0.708155	208.063	Upregulation	0.253446
KMT2E	30.9289	2.15562	4.88678e-210	5.95143e-208	0.743499	207.225	Upregulation	0.215562
HNRNPA3	30.9122	2.49183	8.18023e-210	9.92452e-208	0.754355	207.003	Upregulation	0.249183
RHOG	30.8989	2.36159	1.23628e-209	1.49421e-207	0.642515	206.826	Upregulation	0.236159
NAPA	30.8622	2.43315	3.83733e-209	4.62043e-207	0.571573	206.335	Upregulation	0.243315
INPP5D	30.8541	2.58608	4.94164e-209	5.92774e-207	0.58773	206.227	Upregulation	0.258608
ATP5MC3	30.8448	2.51003	6.57556e-209	7.85816e-207	0.710427	206.105	Upregulation	0.251003
ANKRD44	30.7368	2.27604	1.83785e-207	2.18814e-205	0.766978	204.66	Upregulation	0.227604
SRRM2	30.7035	2.03372	5.11634e-207	6.06885e-205	0.812674	204.217	Upregulation	0.203372
PPP2R5C	30.6911	2.38767	7.47911e-207	8.83864e-205	0.710427	204.054	Upregulation	0.238767
ABHD17A	30.6858	2.37353	8.81789e-207	1.03823e-204	0.655138	203.984	Upregulation	0.237353
SUMO2	30.6643	2.57318	1.70424e-206	1.99922e-204	0.813936	203.699	Upregulation	0.257318
EEF1G	30.5595	2.88304	4.22226e-205	4.93494e-203	0.806867	202.307	Upregulation	0.288304
ARF5	30.5282	2.29294	1.10159e-204	1.28283e-202	0.597829	201.892	Upregulation	0.229294
LSM14A	30.4943	2.14955	3.1e-204	3.5969e-202	0.63898	201.444	Upregulation	0.214955
DAZAP2	30.4902	1.99701	3.51403e-204	4.06252e-202	0.748548	201.391	Upregulation	0.199701
RALY	30.4861	2.13709	3.98646e-204	4.59205e-202	0.637718	201.338	Upregulation	0.213709
RASA2	30.4577	2.36049	9.47575e-204	1.0876e-201	0.627619	200.964	Upregulation	0.236049
CD164	30.4322	2.15622	2.05801e-203	2.35366e-201	0.70563	200.628	Upregulation	0.215622
ZC3HAV1	30.4231	2.18063	2.71704e-203	3.09626e-201	0.685181	200.509	Upregulation	0.218063
SH3KBP1	30.296	2.25738	1.29235e-201	1.46228e-199	0.685181	198.835	Upregulation	0.225738
HMGB1	30.2717	3.16878	2.70069e-201	3.04501e-199	0.894724	198.516	Upregulation	0.316878
STAT2	30.2253	2.82642	1.10343e-200	1.23973e-198	0.514012	197.907	Upregulation	0.282642
LDLRAD4	30.2201	2.68065	1.29092e-200	1.44529e-198	0.611967	197.84	Upregulation	0.268065
ATP5MC2	30.1445	3.1996	1.2669e-199	1.41344e-197	0.864933	196.85	Upregulation	0.31996
ADK	29.9743	2.79654	2.12081e-197	2.35787e-195	0.560717	194.627	Upregulation	0.279654
CD53	29.9578	2.07597	3.48063e-197	3.85625e-195	0.773037	194.414	Upregulation	0.207597
UBALD2	29.9272	2.70372	8.71675e-197	9.62401e-195	0.660692	194.017	Upregulation	0.270372
DNM2	29.8862	2.28981	2.97287e-196	3.27098e-194	0.580661	193.485	Upregulation	0.228981
SIPA1L1	29.8843	3.05551	3.15202e-196	3.45618e-194	0.5077	193.461	Upregulation	0.305551
IFI44	29.8664	2.47962	5.37094e-196	5.86904e-194	0.55592	193.231	Upregulation	0.247962
LEPROTL1	29.7877	2.29054	5.64029e-195	6.14234e-193	0.771522	192.212	Upregulation	0.229054
IKZF1	29.7511	2.18462	1.67833e-194	1.8215e-192	0.842464	191.74	Upregulation	0.218462
SYTL3	29.7281	2.96898	3.33147e-194	3.6034e-192	0.519313	191.443	Upregulation	0.296898
STAT4	29.7254	2.44342	3.6118e-194	3.89342e-192	0.613481	191.41	Upregulation	0.244342
GRAMD1B	29.7187	3.62383	4.39788e-194	4.72483e-192	0.452411	191.326	Upregulation	0.362383
SYTL2	29.6593	3.12183	2.57369e-193	2.75575e-191	0.492805	190.56	Upregulation	0.312183
FNBP1	29.6058	2.10456	1.25984e-192	1.34444e-190	0.731129	189.871	Upregulation	0.210456
CD28	29.5523	2.55982	6.14224e-192	6.53288e-190	0.577884	189.185	Upregulation	0.255982
ZFP36L2	29.5354	3.97862	1.01164e-191	1.0724e-189	0.859126	188.97	Upregulation	0.397862
HNRNPU	29.492	2.30915	3.64354e-191	3.84961e-189	0.800303	188.415	Upregulation	0.230915
PRKX	29.4485	2.54563	1.31518e-190	1.38497e-188	0.536481	187.859	Upregulation	0.254563
KDM6A	29.4463	2.88048	1.40217e-190	1.47173e-188	0.481697	187.832	Upregulation	0.288048
NCOA3	29.3906	2.37976	7.24048e-190	7.57473e-188	0.598586	187.121	Upregulation	0.237976
GNB1	29.346	2.10891	2.68557e-189	2.80036e-187	0.646806	186.553	Upregulation	0.210891
SLA	29.3424	2.98561	2.98778e-189	3.10534e-187	0.603888	186.508	Upregulation	0.298561
ITM2B	29.3276	2.5959	4.61519e-189	4.78121e-187	0.922747	186.32	Upregulation	0.25959
CHCHD2	29.3179	2.52881	6.1296e-189	6.32956e-187	0.83388	186.199	Upregulation	0.252881
TMSB10	29.2722	17.7152	2.34143e-188	2.41001e-186	0.962131	185.618	Upregulation	1.77152
SCAND1	29.2679	2.29096	2.66007e-188	2.72918e-186	0.606413	185.564	Upregulation	0.229096
CEBPD	29.2573	3.99912	3.63005e-188	3.71243e-186	0.466296	185.43	Upregulation	0.399912
ARF6	29.2374	2.20805	6.48549e-188	6.61147e-186	0.693764	185.18	Upregulation	0.220805
TRANK1	29.2119	2.53475	1.37093e-187	1.3931e-185	0.541025	184.856	Upregulation	0.253475
PIP4K2A	29.1792	2.26995	3.55767e-187	3.60375e-185	0.660692	184.443	Upregulation	0.226995
HIVEP2	29.162	2.3149	5.8769e-187	5.93418e-185	0.595557	184.227	Upregulation	0.23149
MAP3K5	29.1521	2.43209	7.86022e-187	7.91179e-185	0.552638	184.102	Upregulation	0.243209
SEM1	29.0948	2.2185	4.18129e-186	4.19549e-184	0.670538	183.377	Upregulation	0.22185
NME2	29.0874	2.35139	5.17952e-186	5.18081e-184	0.652108	183.286	Upregulation	0.235139
LPIN2	29.0644	2.22809	1.01229e-185	1.00938e-183	0.616259	182.996	Upregulation	0.222809
FAM49B	29.061	2.18908	1.11742e-185	1.11074e-183	0.645544	182.954	Upregulation	0.218908
PRRC2C	29.0497	2.0443	1.55393e-185	1.53984e-183	0.800555	182.813	Upregulation	0.20443
CD59	29.021	3.28506	3.58039e-185	3.53694e-183	0.474628	182.451	Upregulation	0.328506
SAMHD1	28.9901	2.2702	8.76274e-185	8.62968e-183	0.725827	182.064	Upregulation	0.22702
CYTOR	28.9725	2.5771	1.46256e-184	1.43592e-182	0.630144	181.843	Upregulation	0.25771
ETV6	28.9702	2.36045	1.56418e-184	1.53097e-182	0.550871	181.815	Upregulation	0.236045
PAK2	28.9456	2.13456	3.18473e-184	3.1076e-182	0.722292	181.508	Upregulation	0.213456
DEF6	28.936	2.18607	4.20467e-184	4.09032e-182	0.634941	181.388	Upregulation	0.218607
CSNK2B	28.92	2.11808	6.69206e-184	6.49028e-182	0.642767	181.188	Upregulation	0.211808
DDX60L	28.8875	2.65734	1.71203e-183	1.65538e-181	0.527897	180.781	Upregulation	0.265734
COX8A	28.8681	2.475	3.00425e-183	2.89606e-181	0.73542	180.538	Upregulation	0.2475
MBD2	28.8473	2.4691	5.47093e-183	5.25802e-181	0.544812	180.279	Upregulation	0.24691
DNAJA1	28.8373	2.33292	7.30991e-183	7.00434e-181	0.652361	180.155	Upregulation	0.233292
GSPT1	28.7482	2.48469	9.52667e-182	9.10111e-180	0.59278	179.041	Upregulation	0.248469
GSTK1	28.7107	2.2731	2.80709e-181	2.67369e-179	0.814188	178.573	Upregulation	0.22731
PRKCQ	28.6849	2.11589	5.88069e-181	5.58456e-179	0.595304	178.253	Upregulation	0.211589
TAPBP	28.6796	1.96906	6.8533e-181	6.48888e-179	0.712446	178.188	Upregulation	0.196906
PYHIN1	28.6718	2.42917	8.57709e-181	8.09698e-179	0.595809	178.092	Upregulation	0.242917
STK10	28.6436	2.09442	1.92813e-180	1.81484e-178	0.656147	177.741	Upregulation	0.209442
BPTF	28.6421	2.13625	2.00991e-180	1.88624e-178	0.642767	177.724	Upregulation	0.213625
ATP2B4	28.6055	2.21924	5.73479e-180	5.36615e-178	0.618531	177.27	Upregulation	0.221924
ARL6IP1	28.5912	2.48255	8.63718e-180	8.05834e-178	0.619036	177.094	Upregulation	0.248255
GUK1	28.5685	2.03978	1.65696e-179	1.5414e-177	0.727594	176.812	Upregulation	0.203978
IFIT3	28.5538	3.34648	2.52315e-179	2.34037e-177	0.484726	176.631	Upregulation	0.334648
PARP12	28.5295	2.6374	5.05058e-179	4.67113e-177	0.490028	176.331	Upregulation	0.26374
PITPNC1	28.5172	2.45025	7.16532e-179	6.60783e-177	0.585711	176.18	Upregulation	0.245025
MACF1	28.5113	2.22479	8.4867e-179	7.80385e-177	0.706387	176.108	Upregulation	0.222479
ENO1	28.5091	2.80063	9.023e-179	8.27316e-177	0.764958	176.082	Upregulation	0.280063
SETX	28.5048	2.0761	1.02208e-178	9.34453e-177	0.601616	176.029	Upregulation	0.20761
IFITM3	28.5035	3.18469	1.06021e-178	9.66552e-177	0.511487	176.015	Upregulation	0.318469
PPP1CA	28.478	2.36219	2.19161e-178	1.9923e-176	0.707397	175.701	Upregulation	0.236219
MVP	28.4585	2.33339	3.81958e-178	3.46236e-176	0.549356	175.461	Upregulation	0.233339
PDIA3	28.41	2.02413	1.52004e-177	1.37398e-175	0.692249	174.862	Upregulation	0.202413
SRPK2	28.4031	2.2957	1.85235e-177	1.66963e-175	0.561727	174.777	Upregulation	0.22957
WDR1	28.3422	2.27364	1.04373e-176	9.35489e-175	0.634183	174.029	Upregulation	0.227364
G3BP2	28.3323	2.35012	1.38293e-176	1.23603e-174	0.642515	173.908	Upregulation	0.235012
DOCK8	28.3224	2.03718	1.83195e-176	1.63279e-174	0.733148	173.787	Upregulation	0.203718
RHOH	28.305	2.15798	3.00039e-176	2.66675e-174	0.679374	173.574	Upregulation	0.215798
LDHA	28.2961	2.55843	3.85852e-176	3.41993e-174	0.751073	173.466	Upregulation	0.255843
PSMA1	28.2814	2.16197	5.84497e-176	5.16624e-174	0.630396	173.287	Upregulation	0.216197
HNRNPF	28.2556	2.07609	1.21611e-175	1.07193e-173	0.746529	172.97	Upregulation	0.207609
LIMS1	28.2495	2.3646	1.44434e-175	1.26959e-173	0.59076	172.896	Upregulation	0.23646
ACTG1	28.1743	10.0433	1.20785e-174	1.0588e-172	0.915678	171.975	Upregulation	1.00433
PRR13	28.1327	1.95969	3.90466e-174	3.41342e-172	0.689472	171.467	Upregulation	0.195969
ZAP70	28.1177	2.01156	5.94628e-174	5.18399e-172	0.629134	171.285	Upregulation	0.201156
VCP	28.0851	2.14792	1.49161e-173	1.29685e-171	0.602373	170.887	Upregulation	0.214792
TRAPPC5	28.0594	2.35242	3.06563e-173	2.6581e-171	0.509215	170.575	Upregulation	0.235242
HNRNPL	28.0563	2.12241	3.34792e-173	2.895e-171	0.589245	170.538	Upregulation	0.212241
POLD4	28.03	2.25918	6.99817e-173	6.03507e-171	0.550114	170.219	Upregulation	0.225918
JARID2	28.024	3.04888	8.27995e-173	7.12121e-171	0.471851	170.147	Upregulation	0.304888
ADGRE5	27.9782	2.2517	2.99417e-172	2.56823e-170	0.638223	169.59	Upregulation	0.22517
HNRNPK	27.9723	2.07427	3.53461e-172	3.02365e-170	0.785155	169.519	Upregulation	0.207427
TRPC4AP	27.9482	2.52982	6.92552e-172	5.90854e-170	0.498864	169.229	Upregulation	0.252982
RAB27A	27.9456	2.51256	7.4513e-172	6.34016e-170	0.536733	169.198	Upregulation	0.251256
HIGD2A	27.9111	2.12583	1.95525e-171	1.65486e-169	0.70361	168.781	Upregulation	0.212583
CDC42SE1	27.91	1.93811	2.02005e-171	1.70518e-169	0.641252	168.768	Upregulation	0.193811
EFHD2	27.9073	2.28219	2.17319e-171	1.82961e-169	0.592275	168.738	Upregulation	0.228219
APOL6	27.8874	2.25351	3.79725e-171	3.18849e-169	0.576622	168.496	Upregulation	0.225351
FOXN3	27.8598	2.21711	8.20035e-171	6.86763e-169	0.640242	168.163	Upregulation	0.221711
BAZ1A	27.85	2.16977	1.07613e-170	8.98881e-169	0.582934	168.046	Upregulation	0.216977
DDX5	27.8326	2.79377	1.75169e-170	1.45934e-168	0.917698	167.836	Upregulation	0.279377
AKNA	27.8259	2.11502	2.10972e-170	1.75305e-168	0.638475	167.756	Upregulation	0.211502
IRF9	27.8167	2.0227	2.72785e-170	2.26079e-168	0.572835	167.646	Upregulation	0.20227
PREX1	27.7858	2.05773	6.43713e-170	5.32114e-168	0.606413	167.274	Upregulation	0.205773
PIK3CD	27.7764	2.09438	8.37546e-170	6.90554e-168	0.569553	167.161	Upregulation	0.209438
UBR2	27.7554	2.21602	1.49777e-169	1.23173e-167	0.531936	166.909	Upregulation	0.221602
PTK2B	27.7282	2.4039	3.19612e-169	2.62164e-167	0.515526	166.581	Upregulation	0.24039
COPE	27.7206	2.05837	3.94471e-169	3.22738e-167	0.659429	166.491	Upregulation	0.205837
IFIT1	27.7067	3.01962	5.79078e-169	4.72563e-167	0.464529	166.326	Upregulation	0.301962
TNFSF10	27.6963	2.75452	7.73444e-169	6.29567e-167	0.586721	166.201	Upregulation	0.275452
VAMP5	27.6638	2.4134	1.90379e-168	1.54178e-166	0.547589	165.812	Upregulation	0.24134
PDE4B	27.6263	2.40289	5.3724e-168	4.33981e-166	0.600606	165.363	Upregulation	0.240289
JMJD1C	27.6138	2.14023	7.60534e-168	6.12806e-166	0.597324	165.213	Upregulation	0.214023
H3F3A	27.5999	3.07652	1.11521e-167	8.96323e-166	0.889674	165.048	Upregulation	0.307652
SPTAN1	27.5929	2.01284	1.35512e-167	1.08641e-165	0.660187	164.964	Upregulation	0.201284
SYNE2	27.5751	2.36302	2.21177e-167	1.76875e-165	0.825044	164.752	Upregulation	0.236302
REEP5	27.5238	1.97501	9.11226e-167	7.26885e-165	0.65842	164.139	Upregulation	0.197501
UBE2D2	27.5129	1.87587	1.23186e-166	9.80203e-165	0.730624	164.009	Upregulation	0.187587
SOD1	27.4945	2.2555	2.0406e-166	1.61969e-164	0.75587	163.791	Upregulation	0.22555
NDUFS5	27.4443	2.10148	8.11602e-166	6.42595e-164	0.73744	163.192	Upregulation	0.210148
COX6B1	27.4358	2.22187	1.02731e-165	8.11374e-164	0.786165	163.091	Upregulation	0.222187
GNB2	27.4338	1.9909	1.08467e-165	8.54556e-164	0.646049	163.068	Upregulation	0.19909
ACTR3	27.404	2.2817	2.45951e-165	1.93296e-163	0.763696	162.714	Upregulation	0.22817
EIF4G2	27.3681	1.97507	6.5801e-165	5.15867e-163	0.728856	162.287	Upregulation	0.197507
PPP4C	27.3558	2.07465	9.21891e-165	7.20973e-163	0.568796	162.142	Upregulation	0.207465
ARPC5	27.3369	2.22473	1.5479e-164	1.20759e-162	0.70765	161.918	Upregulation	0.222473
CARD11	27.3274	2.2768	2.00381e-164	1.55945e-162	0.522343	161.807	Upregulation	0.22768
NCOA2	27.3253	2.3582	2.12226e-164	1.64762e-162	0.5077	161.783	Upregulation	0.23582
DOCK10	27.3201	2.03665	2.44671e-164	1.89489e-162	0.706892	161.722	Upregulation	0.203665
C4orf3	27.3121	1.93519	3.04421e-164	2.35193e-162	0.679626	161.629	Upregulation	0.193519
GPSM3	27.2913	2.02722	5.38566e-164	4.15086e-162	0.723302	161.382	Upregulation	0.202722
BCL3	27.276	2.77705	8.1668e-164	6.27919e-162	0.460742	161.202	Upregulation	0.277705
CTSC	27.2683	2.74739	1.00965e-163	7.74417e-162	0.696541	161.111	Upregulation	0.274739
TERF2IP	27.215	2.02919	4.32145e-163	3.30669e-161	0.642515	160.481	Upregulation	0.202919
NDUFV2	27.1993	2.3306	6.61304e-163	5.04806e-161	0.650088	160.297	Upregulation	0.23306
CALM3	27.1924	2.36592	7.99038e-163	6.08489e-161	0.607927	160.216	Upregulation	0.236592
IGFLR1	27.1767	2.80979	1.22377e-162	9.29712e-161	0.481697	160.032	Upregulation	0.280979
PSMB3	27.1495	2.08879	2.56692e-162	1.94549e-160	0.63898	159.711	Upregulation	0.208879
PKM	27.1489	2.67904	2.60871e-162	1.97248e-160	0.654885	159.705	Upregulation	0.267904
COX5B	27.1444	2.05033	2.94933e-162	2.22475e-160	0.753345	159.653	Upregulation	0.205033
COX4I1	27.1442	2.95653	2.96816e-162	2.23368e-160	0.883615	159.651	Upregulation	0.295653
JPT1	27.0844	2.3317	1.50489e-161	1.12983e-159	0.612219	158.947	Upregulation	0.23317
TNFRSF1B	27.0738	2.99134	2.00194e-161	1.49948e-159	0.627367	158.824	Upregulation	0.299134
SLC38A1	27.0496	1.96189	3.8601e-161	2.8845e-159	0.660692	158.54	Upregulation	0.196189
NSD3	27.0349	1.92408	5.75645e-161	4.29151e-159	0.673567	158.367	Upregulation	0.192408
CNOT6L	27.0215	2.32602	8.26044e-161	6.14392e-159	0.55693	158.212	Upregulation	0.232602
RASAL3	27.0056	2.02434	1.26962e-160	9.42115e-159	0.612219	158.026	Upregulation	0.202434
CAPZA1	27.0043	1.93585	1.31662e-160	9.74728e-159	0.639485	158.011	Upregulation	0.193585
SRSF2	26.9983	1.94752	1.54588e-160	1.14181e-158	0.649583	157.942	Upregulation	0.194752
ERN1	26.9691	2.5058	3.4039e-160	2.50835e-158	0.546832	157.601	Upregulation	0.25058
COX6C	26.9678	2.24689	3.52438e-160	2.59115e-158	0.759657	157.587	Upregulation	0.224689
STK24	26.9677	2.07712	3.53637e-160	2.59399e-158	0.620298	157.586	Upregulation	0.207712
PPP1CC	26.9603	2.07447	4.31781e-160	3.15993e-158	0.579652	157.5	Upregulation	0.207447
ALOX5AP	26.9599	3.08133	4.36815e-160	3.18945e-158	0.665489	157.496	Upregulation	0.308133
FTH1	26.9437	12.0211	6.75764e-160	4.92289e-158	0.971977	157.308	Upregulation	1.20211
SAMD9	26.9423	2.19094	7.03024e-160	5.10981e-158	0.570815	157.292	Upregulation	0.219094
PML	26.9366	2.6189	8.18502e-160	5.93563e-158	0.464024	157.227	Upregulation	0.26189
ACTR2	26.9249	2.07254	1.12413e-159	8.1335e-158	0.711941	157.09	Upregulation	0.207254
ZYX	26.8638	2.17592	5.82432e-159	4.20458e-157	0.589245	156.376	Upregulation	0.217592
PSMA5	26.8416	1.99488	1.05728e-158	7.61528e-157	0.636455	156.118	Upregulation	0.199488
MZT2A	26.8056	2.1736	2.77993e-158	1.99779e-156	0.661954	155.699	Upregulation	0.21736
RAB7A	26.7573	1.93698	1.01477e-157	7.27622e-156	0.582681	155.138	Upregulation	0.193698
TLN1	26.7222	1.94725	2.59815e-157	1.85878e-155	0.673062	154.731	Upregulation	0.194725
ARHGEF3	26.712	2.07068	3.41097e-157	2.43484e-155	0.570563	154.614	Upregulation	0.207068
NDUFA11	26.6848	1.91176	7.06811e-157	5.03414e-155	0.691997	154.298	Upregulation	0.191176
ANKRD11	26.668	1.97554	1.10538e-156	7.85533e-155	0.660944	154.105	Upregulation	0.197554
ITGB7	26.6595	2.52645	1.38717e-156	9.83593e-155	0.486746	154.007	Upregulation	0.252645
CDK17	26.6316	2.3441	2.92091e-156	2.06653e-154	0.503408	153.685	Upregulation	0.23441
ZFAND3	26.6311	2.1999	2.95968e-156	2.08932e-154	0.523605	153.68	Upregulation	0.21999
LRRFIP1	26.6259	1.99226	3.40104e-156	2.3956e-154	0.760414	153.621	Upregulation	0.199226
PIM2	26.6219	2.80766	3.7867e-156	2.66137e-154	0.561474	153.575	Upregulation	0.280766
JAK3	26.6066	2.01113	5.69578e-156	3.99431e-154	0.562737	153.399	Upregulation	0.201113
KLF6	26.5685	2.88869	1.57211e-155	1.10007e-153	0.800808	152.959	Upregulation	0.288869
S100A11	26.52	4.82712	5.70167e-155	3.98094e-153	0.874022	152.4	Upregulation	0.482712
PTMA	26.4791	6.51528	1.68739e-154	1.17557e-152	0.959606	151.93	Upregulation	0.651528
SMAP2	26.4677	2.24011	2.28393e-154	1.58771e-152	0.630649	151.799	Upregulation	0.224011
STK17B	26.4657	2.23723	2.40601e-154	1.66893e-152	0.790962	151.778	Upregulation	0.223723
BTF3	26.4592	3.04639	2.85735e-154	1.9777e-152	0.871245	151.704	Upregulation	0.304639
RGS10	26.4588	2.26419	2.88937e-154	1.99554e-152	0.653118	151.7	Upregulation	0.226419
RBM39	26.4519	1.71719	3.47247e-154	2.39308e-152	0.774552	151.621	Upregulation	0.171719
NFAT5	26.4472	2.30767	3.93112e-154	2.70332e-152	0.518051	151.568	Upregulation	0.230767
IKZF3	26.4279	2.27294	6.55704e-154	4.4994e-152	0.640747	151.347	Upregulation	0.227294
DDX39B	26.4173	1.88187	8.67175e-154	5.93773e-152	0.579652	151.226	Upregulation	0.188187
NMI	26.4076	2.40279	1.12008e-153	7.65297e-152	0.474375	151.116	Upregulation	0.240279
ARPC4	26.3745	2.11623	2.69021e-153	1.83417e-151	0.63999	150.737	Upregulation	0.211623
GPBP1	26.351	1.9346	4.99789e-153	3.40027e-151	0.624337	150.468	Upregulation	0.19346
TBC1D22A	26.341	2.30114	6.50022e-153	4.41296e-151	0.501641	150.355	Upregulation	0.230114
SELL	26.3388	2.88073	6.90335e-153	4.67669e-151	0.576875	150.33	Upregulation	0.288073
TNFAIP8	26.2966	1.89963	2.09985e-152	1.41953e-150	0.711184	149.848	Upregulation	0.189963
MYL12A	26.2898	3.94511	2.51073e-152	1.69371e-150	0.901035	149.771	Upregulation	0.394511
DDX60	26.2314	2.41808	1.16622e-151	7.83406e-150	0.490533	149.106	Upregulation	0.241808
FKBP8	26.1643	1.954	6.78025e-151	4.54504e-149	0.612472	148.342	Upregulation	0.1954
SRP14	26.1642	2.23349	6.79645e-151	4.54635e-149	0.827064	148.342	Upregulation	0.223349
EPB41	26.1305	1.96046	1.64222e-150	1.09624e-148	0.654633	147.96	Upregulation	0.196046
NDUFB11	26.1231	1.94079	1.99094e-150	1.32624e-148	0.681394	147.877	Upregulation	0.194079
HNRNPD	26.1125	1.97131	2.63234e-150	1.74985e-148	0.651603	147.757	Upregulation	0.197131
SATB1	26.1052	2.67345	3.1815e-150	2.1105e-148	0.473365	147.676	Upregulation	0.267345
TNFRSF14	26.0993	1.90729	3.70931e-150	2.45553e-148	0.569806	147.61	Upregulation	0.190729
PGK1	26.0985	2.07139	3.79049e-150	2.50408e-148	0.713709	147.601	Upregulation	0.207139
EPC1	26.0886	1.79886	4.9075e-150	3.2353e-148	0.637718	147.49	Upregulation	0.179886
C4orf48	26.0547	2.08298	1.19044e-149	7.83187e-148	0.571825	147.106	Upregulation	0.208298
CNBP	26.0395	1.74135	1.76752e-149	1.16046e-147	0.75082	146.935	Upregulation	0.174135
CXCR3	26.0252	2.81279	2.57092e-149	1.68445e-147	0.555415	146.774	Upregulation	0.281279
ATP5MF	26.0013	1.98505	4.78628e-149	3.12952e-147	0.683413	146.505	Upregulation	0.198505
FMNL1	25.9881	1.88934	6.74303e-149	4.39993e-147	0.641757	146.357	Upregulation	0.188934
ARHGAP9	25.9864	2.11967	7.05204e-149	4.59218e-147	0.525877	146.338	Upregulation	0.211967
ANKRD17	25.9678	2.12562	1.14578e-148	7.44596e-147	0.517546	146.128	Upregulation	0.212562
LGALS9	25.929	2.61338	3.14052e-148	2.03674e-146	0.455441	145.691	Upregulation	0.261338
TRIR	25.9141	1.82796	4.62431e-148	2.99295e-146	0.778339	145.524	Upregulation	0.182796
OSTF1	25.9044	1.8636	5.93594e-148	3.83409e-146	0.629891	145.416	Upregulation	0.18636
DTX3L	25.8791	2.32832	1.14588e-147	7.38639e-146	0.484221	145.132	Upregulation	0.232832
WNK1	25.8568	1.95698	2.03866e-147	1.31148e-145	0.62055	144.882	Upregulation	0.195698
ELOB	25.854	1.92993	2.19106e-147	1.40669e-145	0.757384	144.852	Upregulation	0.192993
NLRC5	25.85	2.06564	2.43113e-147	1.55768e-145	0.512244	144.808	Upregulation	0.206564
CMPK2	25.8474	2.95739	2.60112e-147	1.66326e-145	0.413784	144.779	Upregulation	0.295739
UCP2	25.8157	2.49303	5.90521e-147	3.76847e-145	0.595052	144.424	Upregulation	0.249303
SF3B2	25.8139	1.8092	6.19132e-147	3.94317e-145	0.629387	144.404	Upregulation	0.18092
PACS1	25.7919	2.03815	1.0928e-146	6.94602e-145	0.588488	144.158	Upregulation	0.203815
PAFAH1B1	25.7768	1.91648	1.61268e-146	1.02121e-144	0.582429	143.991	Upregulation	0.191648
THEMIS	25.7768	2.51368	1.61304e-146	1.02121e-144	0.586721	143.991	Upregulation	0.251368
CLEC2B	25.7744	2.12215	1.7174e-146	1.08512e-144	0.572583	143.965	Upregulation	0.212215
HINT1	25.7676	2.81657	2.0478e-146	1.29133e-144	0.860136	143.889	Upregulation	0.281657
SSR4	25.7599	2.06633	2.49913e-146	1.57282e-144	0.780358	143.803	Upregulation	0.206633
UBE2B	25.7583	1.899	2.60533e-146	1.63643e-144	0.618026	143.786	Upregulation	0.1899
CD52	25.7498	7.39748	3.2378e-146	2.0297e-144	0.877304	143.693	Upregulation	0.739748
RSRP1	25.7417	1.85742	3.99752e-146	2.50104e-144	0.764958	143.602	Upregulation	0.185742
NDUFB8	25.7365	1.93727	4.56988e-146	2.85354e-144	0.661954	143.545	Upregulation	0.193727
UBL5	25.7222	1.91299	6.60267e-146	4.1148e-144	0.789447	143.386	Upregulation	0.191299
SYNRG	25.7105	1.91065	8.93065e-146	5.55476e-144	0.608937	143.255	Upregulation	0.191065
HECA	25.6869	2.40963	1.63791e-145	1.01678e-143	0.462762	142.993	Upregulation	0.240963
CHD2	25.6654	1.93356	2.84401e-145	1.76207e-143	0.593789	142.754	Upregulation	0.193356
DDX58	25.6646	2.41457	2.90359e-145	1.7955e-143	0.469578	142.746	Upregulation	0.241457
IFIH1	25.6481	2.65019	4.4344e-145	2.7368e-143	0.433729	142.563	Upregulation	0.265019
PABPN1	25.6324	1.87878	6.65238e-145	4.09776e-143	0.568038	142.387	Upregulation	0.187878
COX7A2	25.6147	1.95869	1.0465e-144	6.43386e-143	0.751073	142.192	Upregulation	0.195869
SLC2A3	25.5765	2.34171	2.78607e-144	1.70629e-142	0.606917	141.768	Upregulation	0.234171
TBC1D1	25.5369	2.36866	7.67407e-144	4.69088e-142	0.458218	141.329	Upregulation	0.236866
SF3B1	25.5145	1.71581	1.35964e-143	8.29513e-142	0.687453	141.081	Upregulation	0.171581
PSMB6	25.5047	2.04785	1.7471e-143	1.06386e-141	0.566019	140.973	Upregulation	0.204785
TNIK	25.5038	2.14106	1.7896e-143	1.08767e-141	0.553143	140.964	Upregulation	0.214106
PRF1	25.5024	3.34731	1.85459e-143	1.12502e-141	0.453926	140.949	Upregulation	0.334731
DNAJB1	25.492	4.66582	2.41521e-143	1.46232e-141	0.505428	140.835	Upregulation	0.466582
PSMA2	25.4905	2.03775	2.51008e-143	1.51689e-141	0.578894	140.819	Upregulation	0.203775
ADAM10	25.4549	2.02449	6.23234e-143	3.7592e-141	0.532441	140.425	Upregulation	0.202449
LGALS3BP	25.4529	3.00377	6.56329e-143	3.95135e-141	0.434991	140.403	Upregulation	0.300377
BIRC6	25.4408	1.85046	8.929e-143	5.36547e-141	0.601616	140.27	Upregulation	0.185046
PPP1R12A	25.4267	1.77314	1.27899e-142	7.67107e-141	0.636455	140.115	Upregulation	0.177314
RUNX2	25.419	2.53038	1.55472e-142	9.30733e-141	0.470336	140.031	Upregulation	0.253038
CAP1	25.4065	2.01628	2.13606e-142	1.27636e-140	0.69124	139.894	Upregulation	0.201628
SNRPD2	25.4032	1.93085	2.32677e-142	1.38771e-140	0.773542	139.858	Upregulation	0.193085
IDH2	25.3888	2.33481	3.3547e-142	1.99705e-140	0.500379	139.7	Upregulation	0.233481
PRKCB	25.3796	2.06795	4.23897e-142	2.51875e-140	0.541782	139.599	Upregulation	0.206795
OPTN	25.3574	1.7966	7.44207e-142	4.41379e-140	0.633426	139.355	Upregulation	0.17966
PCED1B	25.3318	1.97857	1.42483e-141	8.43477e-140	0.582429	139.074	Upregulation	0.197857
SRSF11	25.3109	1.65646	2.42176e-141	1.43099e-139	0.676849	138.844	Upregulation	0.165646
SAMSN1	25.2916	2.1456	3.94752e-141	2.32823e-139	0.62459	138.633	Upregulation	0.21456
RGS1	25.2739	2.79932	6.18835e-141	3.64313e-139	0.502903	138.439	Upregulation	0.279932
ATF7IP	25.2041	1.9212	3.61009e-140	2.12138e-138	0.589498	137.673	Upregulation	0.19212
STK4	25.1888	1.85081	5.31191e-140	3.11567e-138	0.807877	137.506	Upregulation	0.185081
PHACTR2	25.1865	2.25445	5.6247e-140	3.29308e-138	0.554658	137.482	Upregulation	0.225445
YARS	25.1669	2.33475	9.24093e-140	5.40036e-138	0.472103	137.268	Upregulation	0.233475
MBP	25.1544	1.93496	1.2644e-139	7.37559e-138	0.627619	137.132	Upregulation	0.193496
CHST12	25.1487	2.21665	1.45894e-139	8.49487e-138	0.477152	137.071	Upregulation	0.221665
RAB11A	25.1359	1.97773	2.01701e-139	1.17229e-137	0.54355	136.931	Upregulation	0.197773
WDR83OS	25.1349	1.71302	2.0674e-139	1.19939e-137	0.645292	136.921	Upregulation	0.171302
RAP1A	25.1346	1.81775	2.08121e-139	1.20522e-137	0.655643	136.919	Upregulation	0.181775
CD27	25.1199	2.88126	3.01696e-139	1.74393e-137	0.520828	136.758	Upregulation	0.288126
BSG	25.1144	1.85058	3.45927e-139	1.99599e-137	0.580914	136.7	Upregulation	0.185058
IQGAP1	25.1031	1.83568	4.60191e-139	2.6505e-137	0.710932	136.577	Upregulation	0.183568
DENND2D	25.0848	1.91984	7.27842e-139	4.1845e-137	0.585963	136.378	Upregulation	0.191984
UQCR11	25.0629	1.85244	1.26387e-138	7.25315e-137	0.781621	136.139	Upregulation	0.185244
RBCK1	25.0599	1.93604	1.36068e-138	7.79469e-137	0.54254	136.108	Upregulation	0.193604
TRIP12	25.0566	1.97824	1.48059e-138	8.46645e-137	0.525877	136.072	Upregulation	0.197824
ANKHD1	25.0458	2.04376	1.9422e-138	1.10862e-136	0.502651	135.955	Upregulation	0.204376
NFKBIA	25.0298	3.09518	2.8952e-138	1.64965e-136	0.613229	135.783	Upregulation	0.309518
TAF15	25.0148	1.94019	4.21833e-138	2.39926e-136	0.57132	135.62	Upregulation	0.194019
NUCB1	24.995	1.97895	6.93406e-138	3.93687e-136	0.527897	135.405	Upregulation	0.197895
TRMT112	24.9683	1.75162	1.35192e-137	7.66201e-136	0.686443	135.116	Upregulation	0.175162
ELOVL5	24.9638	1.85772	1.51168e-137	8.55226e-136	0.55996	135.068	Upregulation	0.185772
H2AFV	24.9556	2.00199	1.85505e-137	1.04763e-135	0.622065	134.98	Upregulation	0.200199
ARHGAP30	24.943	1.96294	2.54337e-137	1.43381e-135	0.602878	134.844	Upregulation	0.196294
IDS	24.9281	1.80878	3.69367e-137	2.07862e-135	0.630144	134.682	Upregulation	0.180878
FUT8	24.9094	2.38923	5.87779e-137	3.30191e-135	0.491038	134.481	Upregulation	0.238923
HSPA1A	24.8233	6.30119	5.02357e-136	2.81709e-134	0.526887	133.55	Upregulation	0.630119
PALM2-AKAP2	24.8176	3.06566	5.78251e-136	3.23699e-134	0.390053	133.49	Upregulation	0.306566
CSK	24.805	1.91292	7.92712e-136	4.42975e-134	0.603383	133.354	Upregulation	0.191292
HNRNPDL	24.8012	1.76457	8.70514e-136	4.85601e-134	0.680131	133.314	Upregulation	0.176457
WAS	24.7929	1.82087	1.07051e-135	5.96123e-134	0.587225	133.225	Upregulation	0.182087
RAN	24.7627	2.06416	2.26129e-135	1.25703e-133	0.724817	132.901	Upregulation	0.206416
SQSTM1	24.7328	2.06953	4.74369e-135	2.63237e-133	0.600101	132.58	Upregulation	0.206953
IL2RB	24.7276	2.15826	5.40737e-135	2.99546e-133	0.541782	132.524	Upregulation	0.215826
OGT	24.7108	1.96808	8.17999e-135	4.52352e-133	0.570311	132.345	Upregulation	0.196808
CALR	24.6908	2.31349	1.34114e-134	7.40366e-133	0.667508	132.131	Upregulation	0.231349
EMB	24.6826	1.73051	1.64387e-134	9.05915e-133	0.686443	132.043	Upregulation	0.173051
SEMA4D	24.6728	1.91785	2.09652e-134	1.15337e-132	0.569553	131.938	Upregulation	0.191785
OGDH	24.6517	2.275	3.53282e-134	1.94019e-132	0.465034	131.712	Upregulation	0.2275
PICALM	24.6388	2.11256	4.84688e-134	2.65729e-132	0.488513	131.576	Upregulation	0.211256
PPP1R18	24.6146	1.90095	8.8223e-134	4.82851e-132	0.626357	131.316	Upregulation	0.190095
TRAPPC1	24.5875	1.91231	1.72027e-133	9.39906e-132	0.642767	131.027	Upregulation	0.191231
STAT5B	24.587	2.094	1.74209e-133	9.50199e-132	0.5077	131.022	Upregulation	0.2094
ATP5IF1	24.5772	1.97044	2.21284e-133	1.2049e-131	0.662459	130.919	Upregulation	0.197044
CD3G	24.559	1.9061	3.46982e-133	1.88611e-131	0.761929	130.724	Upregulation	0.19061
NOP10	24.5381	1.93419	5.79637e-133	3.14542e-131	0.650088	130.502	Upregulation	0.193419
BZW1	24.5294	1.92919	7.18255e-133	3.89101e-131	0.57435	130.41	Upregulation	0.192919
NOP58	24.5277	2.20518	7.48889e-133	4.0501e-131	0.506438	130.393	Upregulation	0.220518
PNRC1	24.5113	2.33662	1.11822e-132	6.03726e-131	0.822015	130.219	Upregulation	0.233662
POMP	24.4739	1.83694	2.80262e-132	1.51057e-130	0.610704	129.821	Upregulation	0.183694
KHDRBS1	24.4662	1.67908	3.38566e-132	1.82175e-130	0.645797	129.74	Upregulation	0.167908
HNRNPUL2	24.4654	2.11761	3.45398e-132	1.85538e-130	0.493057	129.732	Upregulation	0.211761
SEC61B	24.4554	1.88471	4.40642e-132	2.36302e-130	0.710174	129.627	Upregulation	0.188471
ATP5F1E	24.4517	3.64219	4.8274e-132	2.58444e-130	0.91795	129.588	Upregulation	0.364219
RAB10	24.4494	1.96442	5.10206e-132	2.72691e-130	0.516031	129.564	Upregulation	0.196442
PTPN1	24.4275	2.11737	8.73873e-132	4.65502e-130	0.520071	129.332	Upregulation	0.211737
JAZF1	24.4268	2.48292	8.88082e-132	4.72282e-130	0.439535	129.326	Upregulation	0.248292
ARHGAP25	24.4265	2.00274	8.93564e-132	4.74407e-130	0.54355	129.324	Upregulation	0.200274
OTUB1	24.4247	1.91042	9.35475e-132	4.95833e-130	0.518051	129.305	Upregulation	0.191042
CD7	24.3883	3.61643	2.27762e-131	1.20521e-129	0.612977	128.919	Upregulation	0.361643
RASSF5	24.3303	1.84764	9.37753e-131	4.95394e-129	0.549356	128.305	Upregulation	0.184764
JUNB	24.3141	2.72516	1.3922e-130	7.34252e-129	0.740722	128.134	Upregulation	0.272516
LPXN	24.3017	1.91074	1.87925e-130	9.89493e-129	0.54052	128.005	Upregulation	0.191074
NCL	24.2915	1.96623	2.41004e-130	1.26688e-128	0.767483	127.897	Upregulation	0.196623
EDF1	24.2737	1.80489	3.7129e-130	1.94854e-128	0.755365	127.71	Upregulation	0.180489
UBXN4	24.2683	1.68088	4.23952e-130	2.22126e-128	0.641505	127.653	Upregulation	0.168088
ATP5F1D	24.2398	1.76999	8.46315e-130	4.42692e-128	0.698813	127.354	Upregulation	0.176999
GZMM	24.2387	2.0167	8.69897e-130	4.54283e-128	0.526382	127.343	Upregulation	0.20167
SNX6	24.2377	1.69919	8.9047e-130	4.64267e-128	0.625852	127.333	Upregulation	0.169919
RAC1	24.2366	1.7447	9.14702e-130	4.76122e-128	0.645544	127.322	Upregulation	0.17447
YPEL3	24.2349	1.8573	9.54547e-130	4.96053e-128	0.639485	127.304	Upregulation	0.18573
PRKAR1A	24.2165	1.92056	1.49026e-129	7.73193e-128	0.543297	127.112	Upregulation	0.192056
SMG1	24.2034	1.8857	2.04868e-129	1.06119e-127	0.57334	126.974	Upregulation	0.18857
SPPL2A	24.1998	2.07744	2.23502e-129	1.15583e-127	0.494825	126.937	Upregulation	0.207744
RANBP9	24.1891	2.34287	2.89508e-129	1.49476e-127	0.444585	126.825	Upregulation	0.234287
SON	24.1774	1.65025	3.84254e-129	1.98074e-127	0.810401	126.703	Upregulation	0.165025
PSMB8	24.1754	1.71281	4.03994e-129	2.07913e-127	0.699571	126.682	Upregulation	0.171281
TUT7	24.1614	2.17233	5.67208e-129	2.91441e-127	0.463014	126.535	Upregulation	0.217233
CAPN2	24.1298	1.891	1.21659e-128	6.241e-127	0.553901	126.205	Upregulation	0.1891
PPP2CA	24.1219	1.98112	1.47272e-128	7.54281e-127	0.490785	126.122	Upregulation	0.198112
NSF	24.0705	2.06422	5.08761e-128	2.60153e-126	0.4923	125.585	Upregulation	0.206422
SPIDR	24.0669	2.16894	5.55118e-128	2.83403e-126	0.462509	125.548	Upregulation	0.216894
LAT	24.0638	2.00681	5.98265e-128	3.04943e-126	0.644534	125.516	Upregulation	0.200681
KAT6A	24.0603	1.89027	6.52011e-128	3.31808e-126	0.541782	125.479	Upregulation	0.189027
ATP5MG	24.0509	2.51244	8.1618e-128	4.14692e-126	0.843726	125.382	Upregulation	0.251244
NCOR1	24.04	1.65887	1.06129e-127	5.38373e-126	0.642767	125.269	Upregulation	0.165887
GRB2	24.018	1.75129	1.80451e-127	9.13943e-126	0.582429	125.039	Upregulation	0.175129
SNRPG	24.0049	1.77307	2.46934e-127	1.24868e-125	0.638223	124.904	Upregulation	0.177307
ABRACL	24.0028	1.80273	2.60097e-127	1.31316e-125	0.67483	124.882	Upregulation	0.180273
NDUFC2	24.0024	1.77842	2.62439e-127	1.32289e-125	0.609442	124.878	Upregulation	0.177842
ACAP2	23.9837	1.79522	4.11701e-127	2.07201e-125	0.552386	124.684	Upregulation	0.179522
GIMAP1	23.9762	1.79402	4.9285e-127	2.47651e-125	0.613986	124.606	Upregulation	0.179402
MAPK1IP1L	23.9707	1.87702	5.61725e-127	2.81816e-125	0.500126	124.55	Upregulation	0.187702
TMEM123	23.9459	1.84066	1.0193e-126	5.10579e-125	0.665993	124.292	Upregulation	0.184066
HERPUD2	23.9418	1.9556	1.12447e-126	5.62375e-125	0.480434	124.25	Upregulation	0.19556
TBC1D5	23.923	2.11176	1.76677e-126	8.82226e-125	0.479929	124.054	Upregulation	0.211176
NAA50	23.914	2.40669	2.19075e-126	1.09223e-124	0.433476	123.962	Upregulation	0.240669
CARD16	23.9107	1.86946	2.37121e-126	1.18035e-124	0.580661	123.928	Upregulation	0.186946
ARHGDIA	23.904	1.6854	2.78394e-126	1.38364e-124	0.633173	123.859	Upregulation	0.16854
TMEM59	23.8858	1.58117	4.30174e-126	2.13468e-124	0.693512	123.671	Upregulation	0.158117
CD58	23.8781	1.97048	5.16727e-126	2.56021e-124	0.496844	123.592	Upregulation	0.197048
CD5	23.8742	2.00205	5.68231e-126	2.81102e-124	0.550366	123.551	Upregulation	0.200205
GLCCI1	23.8295	2.26783	1.65159e-125	8.15775e-124	0.474375	123.088	Upregulation	0.226783
PIK3R5	23.8291	2.05687	1.66895e-125	8.23075e-124	0.480434	123.085	Upregulation	0.205687
JAK2	23.8105	2.70775	2.59891e-125	1.27972e-123	0.400151	122.893	Upregulation	0.270775
TCEA1	23.8003	1.77869	3.31391e-125	1.62928e-123	0.618531	122.788	Upregulation	0.177869
SCAF11	23.7561	1.63242	9.49496e-125	4.66101e-123	0.624337	122.332	Upregulation	0.163242
TNIP1	23.7343	1.92397	1.59645e-124	7.82481e-123	0.513507	122.107	Upregulation	0.192397
ITGA4	23.7265	2.18252	1.92256e-124	9.40877e-123	0.722545	122.026	Upregulation	0.218252
CKLF	23.7236	2.39833	2.05642e-124	1.00484e-122	0.727847	121.998	Upregulation	0.239833
SLC9A3R1	23.7048	1.87404	3.21782e-124	1.56994e-122	0.584953	121.804	Upregulation	0.187404
ATP6V0E1	23.6977	1.58805	3.81174e-124	1.85687e-122	0.744257	121.731	Upregulation	0.158805
CIB1	23.6908	1.69521	4.48865e-124	2.18329e-122	0.731633	121.661	Upregulation	0.169521
PARP10	23.6593	2.14167	9.46745e-124	4.59798e-122	0.446857	121.337	Upregulation	0.214167
VAMP8	23.6552	1.67728	1.04256e-123	5.05562e-122	0.663469	121.296	Upregulation	0.167728
HCST	23.5945	2.71359	4.39398e-123	2.12751e-121	0.773037	120.672	Upregulation	0.271359
TOP1	23.5895	1.86189	4.93757e-123	2.38709e-121	0.531179	120.622	Upregulation	0.186189
ICAM3	23.5759	1.7439	6.81826e-123	3.29133e-121	0.630144	120.483	Upregulation	0.17439
HELZ	23.5699	1.91641	7.84927e-123	3.7833e-121	0.51073	120.422	Upregulation	0.191641
C11orf98	23.5582	2.47638	1.0341e-122	4.97676e-121	0.405958	120.303	Upregulation	0.247638
SERBP1	23.5314	1.75433	1.94502e-122	9.34665e-121	0.689725	120.029	Upregulation	0.175433
SDCBP	23.53	2.02365	2.01217e-122	9.65478e-121	0.514012	120.015	Upregulation	0.202365
ENSA	23.5287	1.78126	2.07674e-122	9.94965e-121	0.552891	120.002	Upregulation	0.178126
ANXA11	23.524	1.72529	2.3177e-122	1.10874e-120	0.598586	119.955	Upregulation	0.172529
SETD2	23.5125	1.88386	3.03563e-122	1.45001e-120	0.503408	119.839	Upregulation	0.188386
HNRNPA1	23.4875	2.23188	5.47353e-122	2.6106e-120	0.826054	119.583	Upregulation	0.223188
PDCD4	23.4683	1.80159	8.59845e-122	4.09491e-120	0.672305	119.388	Upregulation	0.180159
RALA	23.4264	2.27664	2.30265e-121	1.09498e-119	0.455945	118.961	Upregulation	0.227664
TECR	23.4186	1.70584	2.76159e-121	1.31126e-119	0.561979	118.882	Upregulation	0.170584
CD4	23.414	2.25463	3.07573e-121	1.45825e-119	0.547589	118.836	Upregulation	0.225463
STAU1	23.3976	1.97032	4.51965e-121	2.13966e-119	0.485483	118.67	Upregulation	0.197032
TMOD3	23.3845	1.74762	6.14754e-121	2.90601e-119	0.544055	118.537	Upregulation	0.174762
ADSS	23.3772	1.94321	7.29816e-121	3.44482e-119	0.495077	118.463	Upregulation	0.194321
MYO1F	23.3753	1.98089	7.63168e-121	3.59692e-119	0.526635	118.444	Upregulation	0.198089
TOMM6	23.3723	1.78464	8.17979e-121	3.84957e-119	0.512497	118.415	Upregulation	0.178464
FRYL	23.3525	1.84844	1.29969e-120	6.1076e-119	0.514012	118.214	Upregulation	0.184844
STAG1	23.3511	1.96845	1.34462e-120	6.30945e-119	0.503408	118.2	Upregulation	0.196845
LNPEP	23.337	1.60595	1.86791e-120	8.75203e-119	0.599091	118.058	Upregulation	0.160595
C9orf16	23.3367	1.95765	1.87969e-120	8.7943e-119	0.649583	118.056	Upregulation	0.195765
VPS13B	23.3309	2.04998	2.15167e-120	1.0052e-118	0.473113	117.998	Upregulation	0.204998
RAB8B	23.3304	1.92728	2.17999e-120	1.01694e-118	0.499621	117.993	Upregulation	0.192728
MYO9B	23.3262	1.93719	2.40397e-120	1.1198e-118	0.482706	117.951	Upregulation	0.193719
OST4	23.3126	1.82282	3.30673e-120	1.53806e-118	0.817723	117.813	Upregulation	0.182282
EXOC4	23.2926	2.09487	5.26331e-120	2.44457e-118	0.466044	117.612	Upregulation	0.209487
ASH1L	23.2836	1.65163	6.4988e-120	3.01401e-118	0.599344	117.521	Upregulation	0.165163
C1GALT1	23.2532	2.17968	1.31956e-119	6.10209e-118	0.447362	117.215	Upregulation	0.217968
SYNE1	23.2353	1.74311	2.00126e-119	9.24112e-118	0.5385	117.034	Upregulation	0.174311
MYCBP2	23.1982	1.68727	4.75138e-119	2.19085e-117	0.663216	116.659	Upregulation	0.168727
PHYKPL	23.1918	1.97036	5.50284e-119	2.53369e-117	0.463267	116.596	Upregulation	0.197036
NDUFB4	23.1895	1.70591	5.81347e-119	2.67286e-117	0.617268	116.573	Upregulation	0.170591
TC2N	23.188	2.0486	6.01303e-119	2.76063e-117	0.569806	116.559	Upregulation	0.20486
BRK1	23.1795	1.72628	7.33209e-119	3.36138e-117	0.6564	116.473	Upregulation	0.172628
NDUFA1	23.1718	1.66282	8.7599e-119	4.0102e-117	0.675587	116.397	Upregulation	0.166282
MORF4L1	23.1676	1.54608	9.66523e-119	4.41831e-117	0.672305	116.355	Upregulation	0.154608
THRAP3	23.1551	1.66137	1.29119e-118	5.89403e-117	0.59076	116.23	Upregulation	0.166137
C17orf49	23.1524	2.03982	1.37595e-118	6.27196e-117	0.466296	116.203	Upregulation	0.203982
SRSF9	23.148	1.6837	1.52323e-118	6.93339e-117	0.586721	116.159	Upregulation	0.16837
SLTM	23.142	1.75221	1.75174e-118	7.96217e-117	0.554405	116.099	Upregulation	0.175221
TRAF3	23.1379	2.49507	1.92459e-118	8.73537e-117	0.424893	116.059	Upregulation	0.249507
ATP8A1	23.134	2.47954	2.10513e-118	9.54124e-117	0.415047	116.02	Upregulation	0.247954
TLK1	23.1323	1.94137	2.1917e-118	9.91955e-117	0.541277	116.004	Upregulation	0.194137
EIF4G3	23.1223	2.20247	2.76487e-118	1.2496e-116	0.441555	115.903	Upregulation	0.220247
BCL11B	23.1155	1.68027	3.23066e-118	1.45805e-116	0.683161	115.836	Upregulation	0.168027
EEF2	23.1078	3.42307	3.86759e-118	1.74304e-116	0.882353	115.759	Upregulation	0.342307
SLC7A5	23.1042	2.88582	4.19902e-118	1.88708e-116	0.380459	115.724	Upregulation	0.288582
KMT2A	23.1034	1.61719	4.28417e-118	1.92264e-116	0.675082	115.716	Upregulation	0.161719
PSMB1	23.099	1.72557	4.73792e-118	2.12328e-116	0.629639	115.673	Upregulation	0.172557
IGF2R	23.0964	2.18927	5.0355e-118	2.25348e-116	0.467811	115.647	Upregulation	0.218927
CAPNS1	23.0949	1.86624	5.21288e-118	2.32959e-116	0.508457	115.633	Upregulation	0.186624
ACTN4	23.0938	1.7785	5.34638e-118	2.3859e-116	0.587225	115.622	Upregulation	0.17785
DNAJB6	23.0884	1.91179	6.05706e-118	2.69928e-116	0.514517	115.569	Upregulation	0.191179
MIER1	23.0723	1.67388	8.77986e-118	3.90722e-116	0.581924	115.408	Upregulation	0.167388
CD47	23.0528	1.59605	1.3778e-117	6.12295e-116	0.624337	115.213	Upregulation	0.159605
SASH3	23.0526	2.07444	1.38388e-117	6.14144e-116	0.49129	115.212	Upregulation	0.207444
HAVCR2	23.0406	3.28044	1.82698e-117	8.09657e-116	0.361777	115.092	Upregulation	0.328044
ABCC1	23.0394	2.52214	1.87797e-117	8.31101e-116	0.402171	115.08	Upregulation	0.252214
MAP1LC3B	23.0285	1.74627	2.41643e-117	1.06792e-115	0.59076	114.971	Upregulation	0.174627
ERH	23.0267	1.79203	2.52115e-117	1.11265e-115	0.577632	114.954	Upregulation	0.179203
HSPA5	23.0091	2.08621	3.77973e-117	1.66579e-115	0.576117	114.778	Upregulation	0.208621
VPS13C	23.0087	1.6119	3.81274e-117	1.67803e-115	0.607422	114.775	Upregulation	0.16119
FLNA	22.9889	2.20586	6.02196e-117	2.64668e-115	0.637213	114.577	Upregulation	0.220586
PSMF1	22.9844	1.92411	6.68377e-117	2.9335e-115	0.484221	114.533	Upregulation	0.192411
SCLT1	22.9059	2.40906	4.05468e-116	1.77715e-114	0.413279	113.75	Upregulation	0.240906
IRF2	22.8645	1.83307	1.0478e-115	4.58617e-114	0.497097	113.339	Upregulation	0.183307
EIF5A	22.8574	1.83262	1.23489e-115	5.39767e-114	0.590507	113.268	Upregulation	0.183262
GLG1	22.8454	1.69011	1.62292e-115	7.08401e-114	0.560465	113.15	Upregulation	0.169011
PSMB2	22.8424	1.977	1.73727e-115	7.5728e-114	0.479929	113.121	Upregulation	0.1977
IL6ST	22.8354	2.29621	2.04006e-115	8.88051e-114	0.448624	113.052	Upregulation	0.229621
NDUFB2	22.8208	1.71657	2.85062e-115	1.23921e-113	0.681646	112.907	Upregulation	0.171657
CDC42	22.7977	1.75905	4.82969e-115	2.09383e-113	0.753598	112.679	Upregulation	0.175905
CALCOCO2	22.7887	1.91503	5.93683e-115	2.57032e-113	0.485988	112.59	Upregulation	0.191503
UBR5	22.7755	2.06183	8.02925e-115	3.47151e-113	0.455441	112.459	Upregulation	0.206183
COX7C	22.7694	2.24472	9.21766e-115	3.97456e-113	0.865943	112.401	Upregulation	0.224472
SDF4	22.7533	1.86334	1.33142e-114	5.73317e-113	0.502146	112.242	Upregulation	0.186334
FCMR	22.7461	1.98133	1.56868e-114	6.74573e-113	0.530422	112.171	Upregulation	0.198133
WTAP	22.7318	1.76233	2.17423e-114	9.33718e-113	0.523605	112.03	Upregulation	0.176233
TNKS2	22.73	1.88015	2.26274e-114	9.70422e-113	0.484726	112.013	Upregulation	0.188015
ANP32A	22.7196	1.82878	2.86754e-114	1.22815e-112	0.534713	111.911	Upregulation	0.182878
SRSF4	22.7162	1.69296	3.0998e-114	1.32585e-112	0.548094	111.878	Upregulation	0.169296
NR3C1	22.6892	1.79283	5.72651e-114	2.44607e-112	0.572078	111.612	Upregulation	0.179283
RAB11FIP1	22.684	2.19905	6.44178e-114	2.74792e-112	0.481949	111.561	Upregulation	0.219905
TXN	22.6835	1.955	6.512e-114	2.77417e-112	0.658672	111.557	Upregulation	0.1955
AFF1	22.6672	2.08616	9.45153e-114	4.02106e-112	0.446604	111.396	Upregulation	0.208616
CSDE1	22.6601	1.69427	1.11048e-113	4.71815e-112	0.658167	111.326	Upregulation	0.169427
UBE2K	22.6597	1.94163	1.1196e-113	4.75054e-112	0.483464	111.323	Upregulation	0.194163
MXD4	22.6502	2.26924	1.38991e-113	5.88966e-112	0.459227	111.23	Upregulation	0.226924
AP001011.1	22.6495	3.01068	1.41127e-113	5.97226e-112	0.356981	111.224	Upregulation	0.301068
SPATS2L	22.6361	2.28821	1.91324e-113	8.08579e-112	0.435244	111.092	Upregulation	0.228821
XRN2	22.6132	1.75979	3.21511e-113	1.35698e-111	0.526887	110.867	Upregulation	0.175979
ANK3	22.5859	2.28475	5.96098e-113	2.51259e-111	0.499369	110.6	Upregulation	0.228475
SQOR	22.5826	2.00571	6.41877e-113	2.70198e-111	0.459227	110.568	Upregulation	0.200571
HSPD1	22.5801	2.45998	6.80599e-113	2.86121e-111	0.557687	110.543	Upregulation	0.245998
CDC37	22.5388	1.5315	1.73034e-112	7.26469e-111	0.629891	110.139	Upregulation	0.15315
CCL4	22.5345	12.0316	1.90369e-112	7.982e-111	0.390053	110.098	Upregulation	1.20316
CCDC88C	22.4952	1.68934	4.62115e-112	1.93506e-110	0.541277	109.713	Upregulation	0.168934
SEC11A	22.4841	1.70332	5.94455e-112	2.48596e-110	0.595052	109.605	Upregulation	0.170332
DLEU2	22.4797	2.4473	6.55074e-112	2.73588e-110	0.431962	109.563	Upregulation	0.24473
CDKN1B	22.4661	1.754	8.91525e-112	3.71853e-110	0.597071	109.43	Upregulation	0.1754
PAG1	22.4572	1.70556	1.08911e-111	4.53672e-110	0.616511	109.343	Upregulation	0.170556
FCHSD2	22.4547	2.32782	1.15196e-111	4.79228e-110	0.413027	109.319	Upregulation	0.232782
SLFN12L	22.4507	1.8319	1.26039e-111	5.23651e-110	0.512244	109.281	Upregulation	0.18319
ANXA6	22.4496	1.81798	1.29175e-111	5.35986e-110	0.601111	109.271	Upregulation	0.181798
CUL3	22.4464	1.83506	1.38844e-111	5.75356e-110	0.487503	109.24	Upregulation	0.183506
CDV3	22.3963	1.66952	4.28083e-111	1.77163e-109	0.62459	108.752	Upregulation	0.166952
ACIN1	22.3863	1.85034	5.35395e-111	2.21287e-109	0.493815	108.655	Upregulation	0.185034
BAX	22.3589	2.09089	9.89708e-111	4.08533e-109	0.538753	108.389	Upregulation	0.209089
DDX17	22.3458	1.54586	1.32657e-110	5.46875e-109	0.756627	108.262	Upregulation	0.154586
CSNK1A1	22.3418	1.64038	1.45052e-110	5.97201e-109	0.582429	108.224	Upregulation	0.164038
ZBP1	22.3406	2.25195	1.48991e-110	6.12628e-109	0.401414	108.213	Upregulation	0.225195
MCUB	22.3382	1.79554	1.57085e-110	6.4508e-109	0.545569	108.19	Upregulation	0.179554
MGAT5	22.3361	2.08891	1.64673e-110	6.7537e-109	0.461247	108.17	Upregulation	0.208891
LIME1	22.3116	2.10555	2.8537e-110	1.16888e-108	0.509215	107.932	Upregulation	0.210555
USP3	22.2701	1.75315	7.19901e-110	2.94495e-108	0.518556	107.531	Upregulation	0.175315
CPNE1	22.2529	1.77377	1.05829e-109	4.32368e-108	0.488261	107.364	Upregulation	0.177377
KDM2A	22.1997	1.76138	3.45992e-109	1.41175e-107	0.496844	106.85	Upregulation	0.176138
POLR2A	22.1989	1.9946	3.5178e-109	1.43354e-107	0.45948	106.844	Upregulation	0.19946
BRD2	22.1944	1.65068	3.89162e-109	1.58385e-107	0.55491	106.8	Upregulation	0.165068
DUSP1	22.1886	2.33687	4.42458e-109	1.79847e-107	0.55895	106.745	Upregulation	0.233687
CD82	22.185	2.16437	4.7895e-109	1.94432e-107	0.465034	106.711	Upregulation	0.216437
HDLBP	22.1827	2.02143	5.04105e-109	2.04384e-107	0.446352	106.69	Upregulation	0.202143
NUB1	22.1826	1.83124	5.06004e-109	2.04893e-107	0.471346	106.688	Upregulation	0.183124
NFKB1	22.1814	2.01858	5.18896e-109	2.09847e-107	0.501893	106.678	Upregulation	0.201858
HSP90AB1	22.1774	3.51006	5.67883e-109	2.29367e-107	0.777581	106.639	Upregulation	0.351006
DNAJC1	22.1695	1.90254	6.768e-109	2.73013e-107	0.477657	106.564	Upregulation	0.190254
AQP3	22.1483	2.42228	1.08392e-108	4.36687e-107	0.534713	106.36	Upregulation	0.242228
MAT2B	22.1482	1.64492	1.08621e-108	4.37061e-107	0.534966	106.359	Upregulation	0.164492
RELB	22.1432	2.45153	1.21275e-108	4.87359e-107	0.391315	106.312	Upregulation	0.245153
ODF3B	22.1406	2.4169	1.28371e-108	5.15226e-107	0.373895	106.288	Upregulation	0.24169
KRAS	22.1368	1.80483	1.39725e-108	5.60094e-107	0.4923	106.252	Upregulation	0.180483
TBC1D2B	22.1213	2.17112	1.9724e-108	7.89651e-107	0.415299	106.103	Upregulation	0.217112
RCSD1	22.1201	1.66938	2.0227e-108	8.08776e-107	0.579904	106.092	Upregulation	0.166938
RERE	22.1157	2.2628	2.23255e-108	8.91566e-107	0.439788	106.05	Upregulation	0.22628
NDUFA12	22.1149	1.78489	2.27303e-108	9.06598e-107	0.547841	106.043	Upregulation	0.178489
CCNH	22.1066	1.76054	2.73143e-108	1.08807e-106	0.508962	105.963	Upregulation	0.176054
RBM8A	22.0873	1.62383	4.18961e-108	1.66686e-106	0.615501	105.778	Upregulation	0.162383
PPP2R1A	22.0774	1.79042	5.20826e-108	2.06698e-106	0.488008	105.685	Upregulation	0.179042
USP18	22.0385	2.55242	1.23033e-107	4.8767e-106	0.36001	105.312	Upregulation	0.255242
CCR5	22.0384	2.58993	1.23328e-107	4.88233e-106	0.387781	105.311	Upregulation	0.258993
CCNL1	22.0334	1.52597	1.37804e-107	5.44864e-106	0.601111	105.264	Upregulation	0.152597
TAGAP	22.0186	1.97826	1.90991e-107	7.54225e-106	0.54254	105.122	Upregulation	0.197826
RBX1	22.0172	1.63893	1.97212e-107	7.77829e-106	0.614491	105.109	Upregulation	0.163893
CAPRIN1	22.0153	1.79792	2.05396e-107	8.09109e-106	0.478162	105.092	Upregulation	0.179792
PPP4R2	22.008	1.90757	2.41319e-107	9.49444e-106	0.467559	105.023	Upregulation	0.190757
ITSN2	22.0005	1.63696	2.85058e-107	1.12015e-105	0.533199	104.951	Upregulation	0.163696
TRAPPC10	21.9942	1.78285	3.27032e-107	1.28351e-105	0.474628	104.892	Upregulation	0.178285
ARL4C	21.9747	1.89478	5.03073e-107	1.972e-105	0.718505	104.705	Upregulation	0.189478
RHOF	21.964	1.75858	6.36616e-107	2.49241e-105	0.535976	104.603	Upregulation	0.175858
TSPAN14	21.9541	1.78525	7.91877e-107	3.09647e-105	0.487251	104.509	Upregulation	0.178525
PPP3CC	21.953	1.90605	8.10372e-107	3.16492e-105	0.455441	104.5	Upregulation	0.190605
OGFR	21.9465	1.90446	9.35828e-107	3.65042e-105	0.445847	104.438	Upregulation	0.190446
SERPINB9	21.9463	2.15239	9.39942e-107	3.66199e-105	0.437768	104.436	Upregulation	0.215239
ATRX	21.9428	1.59482	1.01359e-106	3.94409e-105	0.596062	104.404	Upregulation	0.159482
ITGAL	21.9403	1.88989	1.07275e-106	4.16924e-105	0.497349	104.38	Upregulation	0.188989
SF3A2	21.937	1.78496	1.15326e-106	4.47666e-105	0.456703	104.349	Upregulation	0.178496
TAX1BP1	21.9201	1.6066	1.67173e-106	6.48135e-105	0.613986	104.188	Upregulation	0.16066
ARL15	21.9183	2.26214	1.73748e-106	6.7281e-105	0.407473	104.172	Upregulation	0.226214
NDUFA7	21.9165	2.01865	1.80684e-106	6.98822e-105	0.441555	104.156	Upregulation	0.201865
CALM2	21.9081	1.55701	2.17407e-106	8.39835e-105	0.747034	104.076	Upregulation	0.155701
GSDMD	21.898	1.78577	2.71673e-106	1.04819e-104	0.480434	103.98	Upregulation	0.178577
COX7B	21.8925	1.62072	3.06218e-106	1.18005e-104	0.610957	103.928	Upregulation	0.162072
DCAF7	21.8833	1.8529	3.74527e-106	1.44154e-104	0.465539	103.841	Upregulation	0.18529
DUSP5	21.8701	2.74641	5.00034e-106	1.9223e-104	0.374905	103.716	Upregulation	0.274641
TCIRG1	21.8699	1.99786	5.02894e-106	1.93097e-104	0.427165	103.714	Upregulation	0.199786
CGGBP1	21.8679	1.58636	5.25017e-106	2.01349e-104	0.532694	103.696	Upregulation	0.158636
PARP1	21.8588	1.79459	6.40527e-106	2.45353e-104	0.507448	103.61	Upregulation	0.179459
HERC6	21.8489	2.41614	7.96216e-106	3.04624e-104	0.383741	103.516	Upregulation	0.241614
C1orf43	21.8482	1.7648	8.09096e-106	3.09181e-104	0.480434	103.51	Upregulation	0.17648
DOCK2	21.8463	1.69485	8.42971e-106	3.21741e-104	0.540773	103.492	Upregulation	0.169485
TMEM179B	21.8404	1.80659	9.59954e-106	3.65952e-104	0.456955	103.437	Upregulation	0.180659
TRPS1	21.8366	2.65994	1.04238e-105	3.96901e-104	0.401666	103.401	Upregulation	0.265994
MDH2	21.8354	1.73801	1.06964e-105	4.06793e-104	0.517294	103.391	Upregulation	0.173801
WAC	21.829	1.62359	1.23147e-105	4.67784e-104	0.52512	103.33	Upregulation	0.162359
ANXA2	21.8171	2.04475	1.59554e-105	6.05357e-104	0.654885	103.218	Upregulation	0.204475
SNU13	21.8101	1.53534	1.86127e-105	7.05337e-104	0.614491	103.152	Upregulation	0.153534
TSC22D3	21.8011	2.56315	2.26378e-105	8.56854e-104	0.708407	103.067	Upregulation	0.256315
ZEB1	21.7964	1.96468	2.51003e-105	9.48936e-104	0.484726	103.023	Upregulation	0.196468
VPS37B	21.7881	2.53021	3.00829e-105	1.13596e-103	0.374653	102.945	Upregulation	0.253021
DIAPH1	21.7711	1.60951	4.3634e-105	1.64571e-103	0.584448	102.784	Upregulation	0.160951
SLC25A3	21.771	1.83579	4.37125e-105	1.64673e-103	0.672305	102.783	Upregulation	0.183579
TRAFD1	21.755	2.32414	6.18924e-105	2.32885e-103	0.384499	102.633	Upregulation	0.232414
OSBPL8	21.7535	1.60931	6.40411e-105	2.40686e-103	0.57132	102.619	Upregulation	0.160931
SCAMP2	21.75	1.77607	6.90328e-105	2.59141e-103	0.489018	102.586	Upregulation	0.177607
GRK2	21.7299	1.69615	1.06994e-104	4.01171e-103	0.519061	102.397	Upregulation	0.169615
PARP4	21.7265	1.94101	1.15226e-104	4.31531e-103	0.444585	102.365	Upregulation	0.194101
SLC3A2	21.7034	1.84571	1.90348e-104	7.1203e-103	0.520071	102.148	Upregulation	0.184571
ZNF638	21.7016	1.70091	1.98095e-104	7.40144e-103	0.52209	102.131	Upregulation	0.170091
NRDC	21.6939	1.74131	2.34166e-104	8.7389e-103	0.501389	102.059	Upregulation	0.174131
UBE2N	21.666	1.72496	4.29818e-104	1.60218e-102	0.519566	101.795	Upregulation	0.172496
LMAN2	21.6604	1.64145	4.84682e-104	1.80458e-102	0.531431	101.744	Upregulation	0.164145
RNF181	21.6558	1.71199	5.35887e-104	1.9929e-102	0.499369	101.701	Upregulation	0.171199
DDOST	21.6409	1.73522	7.40676e-104	2.75128e-102	0.503408	101.56	Upregulation	0.173522
NUP98	21.6302	1.955	9.34574e-104	3.46749e-102	0.434234	101.46	Upregulation	0.1955
SLAMF1	21.6291	1.73294	9.57337e-104	3.54782e-102	0.5231	101.45	Upregulation	0.173294
ARIH1	21.6209	1.80373	1.14213e-103	4.22774e-102	0.465539	101.374	Upregulation	0.180373
STAG2	21.6158	1.72083	1.27556e-103	4.71616e-102	0.499116	101.326	Upregulation	0.172083
TRIM21	21.6105	2.33461	1.42976e-103	5.28019e-102	0.37844	101.277	Upregulation	0.233461
ITFG1	21.6094	2.01714	1.46565e-103	5.40648e-102	0.431962	101.267	Upregulation	0.201714
R3HDM4	21.6062	1.74514	1.57098e-103	5.78831e-102	0.490533	101.237	Upregulation	0.174514
UQCR10	21.6036	1.53796	1.65984e-103	6.10866e-102	0.696541	101.214	Upregulation	0.153796
NEAT1	21.6025	2.54526	1.70293e-103	6.26004e-102	0.805857	101.203	Upregulation	0.254526
TSPAN5	21.5795	2.30406	2.79935e-103	1.02787e-101	0.405706	100.988	Upregulation	0.230406
HP1BP3	21.5745	1.47333	3.11518e-103	1.14252e-101	0.629387	100.942	Upregulation	0.147333
PDCD1	21.5656	2.7256	3.77735e-103	1.38379e-101	0.365564	100.859	Upregulation	0.27256
FAU	21.5504	4.88452	5.25063e-103	1.9213e-101	0.94976	100.716	Upregulation	0.488452
SNRPB	21.5417	1.68096	6.33087e-103	2.31392e-101	0.618783	100.636	Upregulation	0.168096
ATP6V1G1	21.5332	1.44042	7.60641e-103	2.77695e-101	0.68619	100.556	Upregulation	0.144042
BICDL1	21.5221	2.86823	9.67217e-103	3.52708e-101	0.354456	100.453	Upregulation	0.286823
CYLD	21.5202	1.61179	1.00672e-102	3.66695e-101	0.671043	100.436	Upregulation	0.161179
NDUFB9	21.5092	1.54491	1.27815e-102	4.65031e-101	0.576622	100.333	Upregulation	0.154491
CHMP5	21.5021	1.74406	1.48696e-102	5.40385e-101	0.498864	100.267	Upregulation	0.174406
NRBP1	21.4943	1.91169	1.75847e-102	6.3833e-101	0.450139	100.195	Upregulation	0.191169
ROCK1	21.4794	1.55703	2.4269e-102	8.79971e-101	0.584196	100.056	Upregulation	0.155703
NKG7	21.4541	3.91631	4.17779e-102	1.51311e-100	0.391315	99.8201	Upregulation	0.391631
DUSP4	21.4372	3.41495	6.01698e-102	2.17676e-100	0.350417	99.6622	Upregulation	0.341495
OGA	21.4322	1.6452	6.69052e-102	2.41768e-100	0.546832	99.6166	Upregulation	0.16452
LMNB1	21.4217	2.46387	8.38093e-102	3.0251e-100	0.374905	99.5193	Upregulation	0.246387
CASK	21.3876	1.83536	1.74184e-101	6.28006e-100	0.522343	99.202	Upregulation	0.183536
YWHAQ	21.3851	1.57686	1.839e-101	6.62289e-100	0.60515	99.179	Upregulation	0.157686
ANKIB1	21.3848	2.23601	1.85238e-101	6.66356e-100	0.398384	99.1763	Upregulation	0.223601
RSF1	21.376	1.58207	2.23298e-101	8.02365e-100	0.527897	99.0956	Upregulation	0.158207
SNX3	21.3742	1.57578	2.32421e-101	8.34204e-100	0.560465	99.0787	Upregulation	0.157578
SPN	21.3736	1.80675	2.35354e-101	8.43782e-100	0.510477	99.0738	Upregulation	0.180675
ARHGAP45	21.3669	1.62613	2.71392e-101	9.71894e-100	0.554153	99.0124	Upregulation	0.162613
GZMA	21.357	4.64523	3.35903e-101	1.20157e-99	0.536733	98.9203	Upregulation	0.464523
RAB11B	21.3512	1.79938	3.79927e-101	1.35753e-99	0.450896	98.8673	Upregulation	0.179938
ATP5F1C	21.339	1.66376	4.92893e-101	1.7592e-99	0.550366	98.7547	Upregulation	0.166376
UQCRQ	21.3349	1.69086	5.38935e-101	1.92138e-99	0.547084	98.7164	Upregulation	0.169086
BTN3A1	21.3262	1.91191	6.49326e-101	2.31235e-99	0.431962	98.6359	Upregulation	0.191191
NFATC3	21.3234	1.78995	6.88751e-101	2.45002e-99	0.473618	98.6108	Upregulation	0.178995
SYNGR2	21.3216	1.78097	7.15225e-101	2.54136e-99	0.475385	98.5949	Upregulation	0.178097
CCSER2	21.3089	1.82089	9.38441e-101	3.33079e-99	0.498107	98.4775	Upregulation	0.182089
MED13L	21.2981	2.0568	1.18264e-100	4.19287e-99	0.421863	98.3775	Upregulation	0.20568
ERAP2	21.2978	2.06163	1.18923e-100	4.21154e-99	0.408483	98.3756	Upregulation	0.206163
PPP6R3	21.294	1.80174	1.28931e-100	4.56091e-99	0.463014	98.3409	Upregulation	0.180174
SELENOF	21.293	1.58056	1.31742e-100	4.65516e-99	0.546832	98.3321	Upregulation	0.158056
S1PR4	21.2796	1.80587	1.75435e-100	6.19224e-99	0.557435	98.2082	Upregulation	0.180587
TXNL4A	21.2687	1.63707	2.21324e-100	7.80332e-99	0.515526	98.1077	Upregulation	0.163707
ITM2A	21.2573	1.99065	2.82269e-100	9.94111e-99	0.546327	98.0026	Upregulation	0.199065
GOLPH3	21.2494	1.89014	3.34193e-100	1.17568e-98	0.426407	97.9297	Upregulation	0.189014
DUSP2	21.2453	3.12073	3.64062e-100	1.27935e-98	0.390558	97.893	Upregulation	0.312073
COP1	21.2238	1.96722	5.75201e-100	2.01909e-98	0.425145	97.6948	Upregulation	0.196722
USP25	21.2211	1.87323	6.09223e-100	2.13616e-98	0.44307	97.6704	Upregulation	0.187323
H1FX	21.2052	2.53913	8.55477e-100	2.99633e-98	0.648321	97.5234	Upregulation	0.253913
ABLIM1	21.1923	2.31005	1.12391e-99	3.9322e-98	0.466044	97.4054	Upregulation	0.231005
TMEM140	21.192	2.35877	1.13253e-99	3.95804e-98	0.366574	97.4025	Upregulation	0.235877
GLUD1	21.1898	2.19342	1.18536e-99	4.13813e-98	0.438021	97.3832	Upregulation	0.219342
TCF12	21.1876	1.93025	1.24385e-99	4.33757e-98	0.438021	97.3628	Upregulation	0.193025
LUC7L2	21.1855	1.74426	1.30006e-99	4.52864e-98	0.47488	97.344	Upregulation	0.174426
ARL6IP4	21.1824	1.46116	1.38776e-99	4.82886e-98	0.640242	97.3162	Upregulation	0.146116
CDK2AP2	21.1751	2.00363	1.61896e-99	5.6272e-98	0.474123	97.2497	Upregulation	0.200363
YPEL5	21.1634	1.92453	2.07704e-99	7.21154e-98	0.445847	97.142	Upregulation	0.192453
SELENOH	21.1552	1.71688	2.47247e-99	8.57516e-98	0.571573	97.0668	Upregulation	0.171688
GPI	21.1403	1.82976	3.38821e-99	1.17384e-97	0.470841	96.9304	Upregulation	0.182976
MAPKAPK2	21.1314	1.99227	4.09145e-99	1.41441e-97	0.410755	96.8494	Upregulation	0.199227
BCAP31	21.1251	1.51194	4.67719e-99	1.61515e-97	0.546832	96.7918	Upregulation	0.151194
NDUFA4	21.1109	1.57679	6.31619e-99	2.17878e-97	0.740722	96.6618	Upregulation	0.157679
NIPBL	21.1096	1.5871	6.49842e-99	2.23922e-97	0.545064	96.6499	Upregulation	0.15871
CACYBP	21.1061	2.142	6.98689e-99	2.40494e-97	0.497602	96.6189	Upregulation	0.2142
SEC61G	21.1014	1.65213	7.71873e-99	2.65398e-97	0.622318	96.5761	Upregulation	0.165213
WASF2	21.0754	1.50743	1.3384e-98	4.59695e-97	0.546579	96.3375	Upregulation	0.150743
PRDM1	21.0712	2.05861	1.46316e-98	5.02004e-97	0.502398	96.2993	Upregulation	0.205861
TBL1X	21.0546	2.4463	2.07383e-98	7.10758e-97	0.377177	96.1483	Upregulation	0.24463
XRCC6	21.0495	1.50923	2.31133e-98	7.91309e-97	0.568796	96.1017	Upregulation	0.150923
RIPOR2	21.0455	1.66019	2.51382e-98	8.59711e-97	0.660187	96.0656	Upregulation	0.166019
FKBP1A	21.0282	1.82322	3.62422e-98	1.23813e-96	0.532694	95.9072	Upregulation	0.182322
GLS	21.0247	1.56875	3.9009e-98	1.33123e-96	0.573845	95.8757	Upregulation	0.156875
TRBC2	21.0205	1.77844	4.25854e-98	1.45173e-96	0.734158	95.8381	Upregulation	0.177844
FAS	20.9884	2.24588	8.37035e-98	2.85039e-96	0.392578	95.5451	Upregulation	0.224588
GABARAPL2	20.9655	1.54999	1.3561e-97	4.61307e-96	0.570563	95.336	Upregulation	0.154999
PRDX5	20.9622	1.64909	1.45162e-97	4.93274e-96	0.560465	95.3069	Upregulation	0.164909
JTB	20.9578	1.46641	1.59168e-97	5.4029e-96	0.602373	95.2674	Upregulation	0.146641
ASXL1	20.9492	1.73721	1.90795e-97	6.46958e-96	0.465539	95.1891	Upregulation	0.173721
AIP	20.9312	1.63203	2.78615e-97	9.43741e-96	0.529159	95.0251	Upregulation	0.163203
RORA-AS1	20.9249	2.63232	3.1784e-97	1.07433e-95	0.353699	94.9689	Upregulation	0.263232
STOM	20.9033	1.75424	5.00185e-97	1.68888e-95	0.474628	94.7724	Upregulation	0.175424
UBE2M	20.8975	1.9332	5.6473e-97	1.9048e-95	0.421611	94.7202	Upregulation	0.19332
NEDD8	20.8617	1.53508	1.19326e-96	4.02053e-95	0.62459	94.3957	Upregulation	0.153508
MRFAP1	20.8537	1.73916	1.41128e-96	4.75013e-95	0.468821	94.3233	Upregulation	0.173916
FLI1	20.8411	1.61259	1.83445e-96	6.16791e-95	0.499116	94.2099	Upregulation	0.161259
ATP11B	20.833	1.88576	2.173e-96	7.29855e-95	0.428175	94.1368	Upregulation	0.188576
RBM4	20.8217	1.66987	2.75267e-96	9.23579e-95	0.462762	94.0345	Upregulation	0.166987
PPP6R1	20.8171	1.87841	3.03062e-96	1.01577e-94	0.433981	93.9932	Upregulation	0.187841
WDFY1	20.8145	2.38794	3.19883e-96	1.07102e-94	0.364807	93.9702	Upregulation	0.238794
VTI1A	20.8075	1.90277	3.70368e-96	1.23875e-94	0.427165	93.907	Upregulation	0.190277
TAOK3	20.7876	1.5782	5.60383e-96	1.87233e-94	0.516536	93.7276	Upregulation	0.15782
C11orf58	20.7789	1.37796	6.72144e-96	2.24338e-94	0.635951	93.6491	Upregulation	0.137796
PTGES3	20.7668	1.52125	8.64394e-96	2.88204e-94	0.712446	93.5403	Upregulation	0.152125
CAB39	20.7656	1.63992	8.8532e-96	2.94873e-94	0.5077	93.5304	Upregulation	0.163992
CRTC3	20.7641	1.85694	9.14064e-96	3.04129e-94	0.426155	93.5169	Upregulation	0.185694
HERC1	20.7628	1.76675	9.39914e-96	3.12404e-94	0.499621	93.5053	Upregulation	0.176675
ABI1	20.7387	1.65558	1.54905e-95	5.14328e-94	0.495329	93.2888	Upregulation	0.165558
HERPUD1	20.7336	1.79868	1.72366e-95	5.7171e-94	0.483969	93.2428	Upregulation	0.179868
NFKBIZ	20.7311	2.10554	1.815e-95	6.01382e-94	0.401414	93.2208	Upregulation	0.210554
GCH1	20.7231	2.37127	2.14574e-95	7.1023e-94	0.36304	93.1486	Upregulation	0.237127
SELENOT	20.7225	1.58447	2.1714e-95	7.17981e-94	0.512497	93.1439	Upregulation	0.158447
UBE2L3	20.7138	1.57334	2.60041e-95	8.58941e-94	0.516789	93.066	Upregulation	0.157334
GYPC	20.7061	1.67341	3.05013e-95	1.00645e-93	0.594799	92.9972	Upregulation	0.167341
SH3BGRL	20.6813	1.48615	5.10696e-95	1.6834e-93	0.570563	92.7738	Upregulation	0.148615
ZFP36L1	20.6624	1.90595	7.55898e-95	2.48908e-93	0.699571	92.604	Upregulation	0.190595
BTG2	20.658	1.96078	8.26775e-95	2.71966e-93	0.493562	92.5655	Upregulation	0.196078
RILPL2	20.6562	2.21872	8.59245e-95	2.82356e-93	0.408483	92.5492	Upregulation	0.221872
ATP5F1A	20.6293	1.63543	1.49767e-94	4.91137e-93	0.555415	92.3088	Upregulation	0.163543
CHKB	20.6256	1.86309	1.61555e-94	5.2925e-93	0.409493	92.2763	Upregulation	0.186309
BABAM2	20.62	1.8999	1.81686e-94	5.93979e-93	0.420853	92.2262	Upregulation	0.18999
PTBP3	20.62	1.54143	1.81556e-94	5.93979e-93	0.527645	92.2262	Upregulation	0.154143
ZNF644	20.6173	1.72633	1.91947e-94	6.26884e-93	0.459227	92.2028	Upregulation	0.172633
CLTA	20.6171	1.58467	1.92913e-94	6.29393e-93	0.545317	92.2011	Upregulation	0.158467
PHF21A	20.5958	2.1821	2.99157e-94	9.75027e-93	0.384751	92.011	Upregulation	0.21821
FRMD4B	20.5881	2.36158	3.50892e-94	1.14247e-92	0.391315	91.9422	Upregulation	0.236158
KIF2A	20.5828	1.48217	3.91542e-94	1.27353e-92	0.580914	91.895	Upregulation	0.148217
DNAJC15	20.5689	1.79594	5.21243e-94	1.69367e-92	0.46049	91.7712	Upregulation	0.179594
MAF	20.5561	1.85268	6.78326e-94	2.20183e-92	0.501389	91.6572	Upregulation	0.185268
TBCB	20.5493	1.59132	7.80468e-94	2.53081e-92	0.519313	91.5967	Upregulation	0.159132
FBXO7	20.5489	1.83224	7.87963e-94	2.55252e-92	0.425145	91.593	Upregulation	0.183224
PTPN2	20.5468	1.75305	8.21453e-94	2.65831e-92	0.470336	91.5754	Upregulation	0.175305
GZMB	20.544	4.32142	8.71328e-94	2.81685e-92	0.315072	91.5502	Upregulation	0.432142
SKP1	20.5423	1.4293	9.01886e-94	2.91269e-92	0.766473	91.5357	Upregulation	0.14293
RPN1	20.5393	1.76255	9.5937e-94	3.0952e-92	0.454431	91.5093	Upregulation	0.176255
DDIT4	20.5352	1.99623	1.04372e-93	3.36396e-92	0.515021	91.4731	Upregulation	0.199623
RAB5IF	20.5209	1.68791	1.40174e-93	4.51329e-92	0.47387	91.3455	Upregulation	0.168791
TTC39C	20.5145	1.66081	1.59925e-93	5.14405e-92	0.583943	91.2887	Upregulation	0.166081
PTMS	20.5123	2.63359	1.67321e-93	5.37652e-92	0.386014	91.2695	Upregulation	0.263359
PRPF40A	20.5111	1.55288	1.71337e-93	5.50003e-92	0.525372	91.2596	Upregulation	0.155288
PABPC1	20.5007	2.88859	2.12264e-93	6.80697e-92	0.876546	91.167	Upregulation	0.288859
PTP4A2	20.4635	1.45553	4.55705e-93	1.4599e-91	0.667256	90.8357	Upregulation	0.145553
RICTOR	20.4588	1.73059	5.01116e-93	1.60377e-91	0.478919	90.7949	Upregulation	0.173059
GPS2	20.4427	1.73207	6.98336e-93	2.23272e-91	0.44307	90.6512	Upregulation	0.173207
MOB1A	20.4402	1.55268	7.35075e-93	2.34783e-91	0.517294	90.6293	Upregulation	0.155268
MAP2K2	20.4314	1.63829	8.79089e-93	2.805e-91	0.506185	90.5521	Upregulation	0.163829
NEK7	20.4298	1.83869	9.08941e-93	2.89735e-91	0.450139	90.538	Upregulation	0.183869
ARNTL	20.4254	2.02881	9.93788e-93	3.16465e-91	0.39081	90.4997	Upregulation	0.202881
PDS5A	20.4166	1.68509	1.19034e-92	3.78678e-91	0.483969	90.4217	Upregulation	0.168509
KMT2C	20.4068	1.51442	1.45492e-92	4.62386e-91	0.509215	90.335	Upregulation	0.151442
PIAS1	20.3999	1.61228	1.67438e-92	5.31603e-91	0.468064	90.2744	Upregulation	0.161228
USP9X	20.3719	2.02212	2.96889e-92	9.41663e-91	0.398889	90.0261	Upregulation	0.202212
RAD23B	20.3623	1.84219	3.6115e-92	1.14435e-90	0.430699	89.9414	Upregulation	0.184219
SENP7	20.3472	1.68295	4.91511e-92	1.55587e-90	0.458218	89.808	Upregulation	0.168295
SUN2	20.3427	1.47375	5.38531e-92	1.70302e-90	0.596819	89.7688	Upregulation	0.147375
XRCC5	20.3416	1.40894	5.51349e-92	1.74182e-90	0.644787	89.759	Upregulation	0.140894
CASP1	20.3396	1.70063	5.74389e-92	1.81282e-90	0.451401	89.7416	Upregulation	0.170063
FNBP4	20.3383	1.50583	5.89516e-92	1.85872e-90	0.512497	89.7308	Upregulation	0.150583
TBX21	20.3302	2.65357	6.95479e-92	2.19066e-90	0.335774	89.6594	Upregulation	0.265357
FAM177A1	20.3285	1.6849	7.20249e-92	2.26644e-90	0.483464	89.6447	Upregulation	0.16849
PSMD4	20.3211	1.69616	8.35946e-92	2.62792e-90	0.464529	89.5804	Upregulation	0.169616
MARK3	20.319	1.83446	8.73926e-92	2.74461e-90	0.42666	89.5615	Upregulation	0.183446
UQCRFS1	20.3123	1.57414	1.00098e-91	3.14054e-90	0.494067	89.503	Upregulation	0.157414
GNLY	20.2994	12.9418	1.3024e-91	4.08223e-90	0.29538	89.3891	Upregulation	1.29418
UVRAG	20.2806	1.9959	1.90781e-91	5.97395e-90	0.39485	89.2237	Upregulation	0.19959
PFKFB3	20.2781	2.4532	2.0079e-91	6.27504e-90	0.368846	89.2024	Upregulation	0.24532
PPP3R1	20.2775	1.9031	2.03033e-91	6.33891e-90	0.403686	89.198	Upregulation	0.19031
LITAF	20.2758	1.9073	2.10301e-91	6.55941e-90	0.507195	89.1831	Upregulation	0.19073
TM9SF2	20.2675	1.61854	2.48917e-91	7.75631e-90	0.479172	89.1103	Upregulation	0.161854
ANXA1	20.2556	3.28485	3.1675e-91	9.86034e-90	0.675082	89.0061	Upregulation	0.328485
RASGRP1	20.2505	1.57966	3.51892e-91	1.09436e-89	0.568796	88.9608	Upregulation	0.157966
CASP4	20.2397	1.63138	4.38033e-91	1.36093e-89	0.475133	88.8662	Upregulation	0.163138
PDIA6	20.2392	1.62353	4.42371e-91	1.37307e-89	0.525372	88.8623	Upregulation	0.162353
SUMO1	20.2018	1.55114	9.44179e-91	2.92778e-89	0.520071	88.5335	Upregulation	0.155114
MAP7D1	20.1596	1.77285	2.21707e-90	6.86819e-89	0.433224	88.1632	Upregulation	0.177285
TTC17	20.124	1.64335	4.55297e-90	1.40908e-88	0.459227	87.8511	Upregulation	0.164335
MLLT3	20.1168	1.86506	5.26033e-90	1.62642e-88	0.450896	87.7888	Upregulation	0.186506
ARL6IP5	20.1072	1.70057	6.38163e-90	1.9712e-88	0.76723	87.7053	Upregulation	0.170057
PSMD8	20.0841	1.53687	1.01582e-89	3.13471e-88	0.569553	87.5038	Upregulation	0.153687
CCNY	20.0841	1.78043	1.01724e-89	3.13606e-88	0.436506	87.5036	Upregulation	0.178043
MAP4K4	20.0805	1.76431	1.09331e-89	3.36732e-88	0.448119	87.4727	Upregulation	0.176431
PPM1G	20.0769	1.58203	1.17464e-89	3.61432e-88	0.529412	87.442	Upregulation	0.158203
TMA7	20.0679	1.81114	1.40744e-89	4.32646e-88	0.869225	87.3639	Upregulation	0.181114
PCGF5	20.0512	1.67132	1.97088e-89	6.05263e-88	0.469073	87.2181	Upregulation	0.167132
PLEKHA2	20.0481	1.91272	2.09798e-89	6.43678e-88	0.40823	87.1913	Upregulation	0.191272
GDI2	20.0449	1.47019	2.23521e-89	6.85121e-88	0.550366	87.1642	Upregulation	0.147019
ORAI1	20.035	1.67103	2.72567e-89	8.34651e-88	0.493815	87.0785	Upregulation	0.167103
KDM7A	20.0284	2.14722	3.11388e-89	9.52615e-88	0.387276	87.0211	Upregulation	0.214722
EIF3M	20.0219	1.49429	3.54641e-89	1.0839e-87	0.542792	86.965	Upregulation	0.149429
SURF4	20.0211	1.67187	3.60775e-89	1.10159e-87	0.456198	86.958	Upregulation	0.167187
FBXW7	20.0172	1.91626	3.89932e-89	1.18948e-87	0.421863	86.9246	Upregulation	0.191626
PCNX1	20.0104	1.53629	4.47476e-89	1.36371e-87	0.512497	86.8653	Upregulation	0.153629
CREBBP	20.0068	1.94148	4.80225e-89	1.46212e-87	0.39384	86.835	Upregulation	0.194148
QKI	20.0002	1.91218	5.48425e-89	1.66818e-87	0.40722	86.7778	Upregulation	0.191218
PNRC2	19.9983	1.54108	5.7016e-89	1.73263e-87	0.50568	86.7613	Upregulation	0.154108
SHKBP1	19.9971	1.93709	5.83448e-89	1.77133e-87	0.400404	86.7517	Upregulation	0.193709
RAB2A	19.9954	1.54728	6.04514e-89	1.83354e-87	0.496844	86.7367	Upregulation	0.154728
UBE2H	19.9884	1.85664	6.95551e-89	2.10766e-87	0.418076	86.6762	Upregulation	0.185664
MTHFD2	19.9842	2.13265	7.56124e-89	2.28903e-87	0.390305	86.6403	Upregulation	0.213265
CCDC85B	19.9831	1.42142	7.72928e-89	2.33769e-87	0.57637	86.6312	Upregulation	0.142142
ANXA5	19.9699	1.67268	1.00647e-88	3.04114e-87	0.588235	86.517	Upregulation	0.167268
CDC73	19.969	1.7336	1.02401e-88	3.09121e-87	0.424388	86.5099	Upregulation	0.17336
TMEM258	19.9656	1.56458	1.09651e-88	3.30693e-87	0.670538	86.4806	Upregulation	0.156458
FURIN	19.9602	2.41777	1.22152e-88	3.68048e-87	0.347639	86.4341	Upregulation	0.241777
SUSD3	19.9548	1.82391	1.36134e-88	4.09788e-87	0.454683	86.3874	Upregulation	0.182391
ADRM1	19.9217	1.71247	2.64053e-88	7.94102e-87	0.448877	86.1001	Upregulation	0.171247
RC3H1	19.9196	1.86531	2.75143e-88	8.26672e-87	0.403433	86.0827	Upregulation	0.186531
PYCARD	19.9054	1.77452	3.65112e-88	1.09595e-86	0.464024	85.9602	Upregulation	0.177452
ADD1	19.8993	1.58984	4.12845e-88	1.23807e-86	0.483969	85.9073	Upregulation	0.158984
RAB1B	19.8778	1.69474	6.32898e-88	1.8962e-86	0.435749	85.7221	Upregulation	0.169474
HMGN1	19.8692	1.393	7.52675e-88	2.25294e-86	0.677102	85.6473	Upregulation	0.1393
CHIC2	19.8626	1.72152	8.576e-88	2.5646e-86	0.427922	85.591	Upregulation	0.172152
PTPRA	19.8609	1.64181	8.87663e-88	2.65202e-86	0.45645	85.5764	Upregulation	0.164181
CDR2	19.8548	1.96111	1.00223e-87	2.99149e-86	0.396112	85.5241	Upregulation	0.196111
CHD1	19.8487	1.69136	1.13075e-87	3.37196e-86	0.473618	85.4721	Upregulation	0.169136
SERP1	19.8471	1.42301	1.16744e-87	3.47811e-86	0.704368	85.4587	Upregulation	0.142301
DYNLL1	19.8436	1.88734	1.25097e-87	3.72351e-86	0.638728	85.429	Upregulation	0.188734
NAMPT	19.8207	2.60435	1.97345e-87	5.8685e-86	0.399899	85.2315	Upregulation	0.260435
STIM1	19.8178	1.92209	2.08876e-87	6.2056e-86	0.417571	85.2072	Upregulation	0.192209
FOS	19.8139	2.89347	2.25697e-87	6.6991e-86	0.421863	85.174	Upregulation	0.289347
SPATA13	19.7999	1.69273	2.98125e-87	8.84069e-86	0.449634	85.0535	Upregulation	0.169273
TYMP	19.7885	1.32735	3.74042e-87	1.10816e-85	0.533704	84.9554	Upregulation	0.132735
YWHAE	19.7785	1.56833	4.56375e-87	1.35084e-85	0.484979	84.8694	Upregulation	0.156833
PTGER4	19.7755	2.00707	4.84438e-87	1.43257e-85	0.408735	84.8439	Upregulation	0.200707
CHURC1	19.7731	1.41441	5.07545e-87	1.49951e-85	0.595304	84.824	Upregulation	0.141441
UBE2A	19.7679	1.87688	5.62403e-87	1.66005e-85	0.395607	84.7799	Upregulation	0.187688
RHBDD2	19.7658	2.14219	5.86441e-87	1.7294e-85	0.37743	84.7621	Upregulation	0.214219
SF1	19.7563	1.30905	7.08151e-87	2.0864e-85	0.700328	84.6806	Upregulation	0.130905
ATP6V0B	19.7496	1.49052	8.08701e-87	2.38045e-85	0.516789	84.6233	Upregulation	0.149052
GPR183	19.7472	1.8175	8.48026e-87	2.4939e-85	0.517799	84.6031	Upregulation	0.18175
ARID5A	19.7458	1.67875	8.7232e-87	2.56298e-85	0.450391	84.5913	Upregulation	0.167875
NONO	19.7418	1.52342	9.43356e-87	2.76915e-85	0.495582	84.5577	Upregulation	0.152342
CLTB	19.7301	1.62384	1.1891e-86	3.4873e-85	0.460237	84.4575	Upregulation	0.162384
HNRNPR	19.7288	1.494	1.21926e-86	3.57247e-85	0.533704	84.447	Upregulation	0.1494
OCIAD2	19.7231	1.53411	1.36553e-86	3.99736e-85	0.592527	84.3982	Upregulation	0.153411
SERINC1	19.7147	1.44867	1.61304e-86	4.71759e-85	0.504418	84.3263	Upregulation	0.144867
LAMTOR4	19.6964	1.47584	2.31343e-86	6.7536e-85	0.601868	84.1705	Upregulation	0.147584
ETNK1	19.6861	1.79982	2.83628e-86	8.26483e-85	0.413784	84.0828	Upregulation	0.179982
SF3A1	19.6694	1.57048	3.94445e-86	1.14835e-84	0.468569	83.9399	Upregulation	0.157048
ANKRD12	19.6567	1.50434	5.06943e-86	1.47453e-84	0.810149	83.8313	Upregulation	0.150434
FTX	19.6498	1.6783	5.80866e-86	1.688e-84	0.479929	83.7726	Upregulation	0.16783
SOS1	19.6393	1.80588	7.13446e-86	2.0714e-84	0.420853	83.6837	Upregulation	0.180588
KPNB1	19.6347	1.49473	7.81827e-86	2.26787e-84	0.519313	83.6444	Upregulation	0.149473
CLTC	19.6269	1.69498	9.10961e-86	2.64005e-84	0.447109	83.5784	Upregulation	0.169498
AP3B1	19.6199	1.81739	1.0459e-85	3.02837e-84	0.417066	83.5188	Upregulation	0.181739
ARID1B	19.6188	1.58068	1.06863e-85	3.09137e-84	0.544559	83.5098	Upregulation	0.158068
UBE2S	19.6171	2.08087	1.10421e-85	3.1914e-84	0.383994	83.496	Upregulation	0.208087
ALYREF	19.6085	1.95353	1.30709e-85	3.77435e-84	0.394092	83.4232	Upregulation	0.195353
TBC1D10C	19.6005	1.5244	1.53009e-85	4.41429e-84	0.602373	83.3551	Upregulation	0.15244
S100A4	19.5833	7.7325	2.14725e-85	6.1892e-84	0.871497	83.2084	Upregulation	0.77325
SIT1	19.5815	1.80297	2.22467e-85	6.40656e-84	0.49331	83.1934	Upregulation	0.180297
HMGN2	19.5702	1.90089	2.77713e-85	7.99031e-84	0.628124	83.0974	Upregulation	0.190089
S100A10	19.5615	2.76406	3.29474e-85	9.47103e-84	0.828579	83.0236	Upregulation	0.276406
RBM38	19.5552	1.91047	3.72267e-85	1.06915e-83	0.41126	82.971	Upregulation	0.191047
CANX	19.5512	1.47413	4.03204e-85	1.15696e-83	0.540268	82.9367	Upregulation	0.147413
CMIP	19.5499	2.25339	4.13022e-85	1.18407e-83	0.36304	82.9266	Upregulation	0.225339
AMBRA1	19.5466	2.24976	4.40882e-85	1.26281e-83	0.342085	82.8987	Upregulation	0.224976
EFR3A	19.5453	1.76899	4.52497e-85	1.29491e-83	0.415552	82.8878	Upregulation	0.176899
TAB2	19.5436	1.72726	4.67547e-85	1.33678e-83	0.50568	82.8739	Upregulation	0.172726
SAP18	19.5429	1.35579	4.74027e-85	1.3541e-83	0.629387	82.8684	Upregulation	0.135579
ARPC5L	19.5416	1.52329	4.86431e-85	1.38829e-83	0.512497	82.8575	Upregulation	0.152329
CAST	19.538	1.40348	5.22059e-85	1.48864e-83	0.664226	82.8272	Upregulation	0.140348
SARNP	19.537	1.95702	5.32179e-85	1.51614e-83	0.372886	82.8193	Upregulation	0.195702
EIF3H	19.5128	1.49712	8.54867e-85	2.43328e-83	0.66978	82.6138	Upregulation	0.149712
GMIP	19.5097	2.02267	9.08095e-85	2.58249e-83	0.378945	82.588	Upregulation	0.202267
TCF25	19.5084	1.32113	9.30869e-85	2.64489e-83	0.588488	82.5776	Upregulation	0.132113
NDUFA6	19.5081	1.50719	9.36333e-85	2.65805e-83	0.52411	82.5754	Upregulation	0.150719
GSK3B	19.5027	1.81976	1.04096e-84	2.95244e-83	0.40823	82.5298	Upregulation	0.181976
TUT4	19.4925	1.5232	1.27045e-84	3.60013e-83	0.515779	82.4437	Upregulation	0.15232
PLCG1	19.4906	1.86818	1.31883e-84	3.73391e-83	0.402929	82.4278	Upregulation	0.186818
RTRAF	19.4788	1.46525	1.66131e-84	4.69939e-83	0.556678	82.328	Upregulation	0.146525
EIF3K	19.4759	1.62161	1.75771e-84	4.96766e-83	0.766221	82.3038	Upregulation	0.162161
APOO	19.4711	1.53769	1.93157e-84	5.45422e-83	0.596567	82.2633	Upregulation	0.153769
EMD	19.4605	1.74529	2.37345e-84	6.69603e-83	0.421863	82.1742	Upregulation	0.174529
DLG1	19.4566	1.93118	2.56168e-84	7.22067e-83	0.401666	82.1414	Upregulation	0.193118
SDHA	19.447	1.70541	3.08765e-84	8.69557e-83	0.427417	82.0607	Upregulation	0.170541
GPR171	19.4425	1.97866	3.37401e-84	9.49364e-83	0.438021	82.0226	Upregulation	0.197866
USP7	19.4357	2.09686	3.85281e-84	1.08313e-82	0.36001	81.9653	Upregulation	0.209686
USP47	19.4347	1.74497	3.92478e-84	1.10239e-82	0.437263	81.9577	Upregulation	0.174497
ST6GAL1	19.4325	1.662	4.09831e-84	1.15012e-82	0.467054	81.9393	Upregulation	0.1662
SET	19.4244	1.48392	4.79926e-84	1.34565e-82	0.700581	81.8711	Upregulation	0.148392
SMARCA2	19.4114	1.53021	6.18689e-84	1.7332e-82	0.513002	81.7612	Upregulation	0.153021
PAIP2	19.3984	1.37352	7.96833e-84	2.23029e-82	0.577127	81.6516	Upregulation	0.137352
BRD4	19.3869	1.44934	9.95679e-84	2.78441e-82	0.511739	81.5553	Upregulation	0.144934
MYO5A	19.3783	1.92095	1.1764e-83	3.28691e-82	0.41227	81.4832	Upregulation	0.192095
GBF1	19.3748	2.12084	1.25917e-83	3.51509e-82	0.361272	81.4541	Upregulation	0.212084
AC010894.3	19.3697	2.41725	1.39075e-83	3.87904e-82	0.322141	81.4113	Upregulation	0.241725
CAMK4	19.3665	1.71881	1.47993e-83	4.12417e-82	0.600858	81.3847	Upregulation	0.171881
ZNF267	19.3658	1.9905	1.50077e-83	4.17857e-82	0.39081	81.379	Upregulation	0.19905
ECH1	19.3635	1.51257	1.56794e-83	4.36179e-82	0.504166	81.3603	Upregulation	0.151257
PSMA3	19.3423	1.62026	2.36852e-83	6.58317e-82	0.47286	81.1816	Upregulation	0.162026
ECE1	19.3347	2.18448	2.74378e-83	7.61954e-82	0.355466	81.1181	Upregulation	0.218448
RACK1	19.3343	4.1947	2.76602e-83	7.67461e-82	0.923504	81.1149	Upregulation	0.41947
MTDH	19.3285	1.3423	3.09137e-83	8.5699e-82	0.627367	81.067	Upregulation	0.13423
CYBC1	19.3278	1.63537	3.13507e-83	8.68349e-82	0.437011	81.0613	Upregulation	0.163537
KIF5B	19.3264	1.49448	3.21836e-83	8.90645e-82	0.520576	81.0503	Upregulation	0.149448
PAN3	19.3253	1.83382	3.28862e-83	9.09301e-82	0.395355	81.0413	Upregulation	0.183382
FGD3	19.3236	1.59077	3.40275e-83	9.40042e-82	0.451654	81.0269	Upregulation	0.159077
EVI2B	19.3196	1.54104	3.6731e-83	1.01385e-81	0.537995	80.994	Upregulation	0.154104
GIT2	19.2966	1.64141	5.73072e-83	1.58043e-81	0.432214	80.8012	Upregulation	0.164141
UBAC2	19.2673	1.57103	1.01094e-82	2.78558e-81	0.456703	80.5551	Upregulation	0.157103
SENP6	19.2472	1.53337	1.49145e-82	4.10607e-81	0.470336	80.3866	Upregulation	0.153337
MZT2B	19.2426	1.4794	1.62775e-82	4.47744e-81	0.70664	80.349	Upregulation	0.14794
EIF3A	19.237	1.45078	1.81235e-82	4.98091e-81	0.579147	80.3027	Upregulation	0.145078
AP2S1	19.1953	1.65536	4.05133e-82	1.11152e-80	0.465034	79.9541	Upregulation	0.165536
SSR2	19.1932	1.4022	4.21623e-82	1.15577e-80	0.701338	79.9371	Upregulation	0.14022
CTSB	19.1922	1.48812	4.30118e-82	1.17804e-80	0.546327	79.9288	Upregulation	0.148812
CTBP1	19.1888	1.70913	4.58892e-82	1.25577e-80	0.402929	79.9011	Upregulation	0.170913
SERINC3	19.1852	1.61717	4.91878e-82	1.34489e-80	0.436758	79.8713	Upregulation	0.161717
TRAF3IP3	19.185	1.49571	4.93646e-82	1.34857e-80	0.678617	79.8701	Upregulation	0.149571
TMEM35B	19.1768	1.75353	5.78752e-82	1.57971e-80	0.387276	79.8014	Upregulation	0.175353
FNDC3A	19.1704	1.73703	6.53779e-82	1.78297e-80	0.418076	79.7489	Upregulation	0.173703
SLA2	19.1579	2.32746	8.31603e-82	2.26599e-80	0.344862	79.6447	Upregulation	0.232746
SP140L	19.1547	1.67904	8.84036e-82	2.40681e-80	0.430194	79.6186	Upregulation	0.167904
PTPN7	19.1443	1.71389	1.07978e-81	2.93723e-80	0.503661	79.5321	Upregulation	0.171389
COG5	19.1347	1.71266	1.29848e-81	3.52911e-80	0.428427	79.4523	Upregulation	0.171266
USP34	19.1191	1.42545	1.75218e-81	4.75819e-80	0.527897	79.3226	Upregulation	0.142545
PRKD2	19.1045	1.91786	2.31834e-81	6.29028e-80	0.371371	79.2013	Upregulation	0.191786
DBI	19.0882	1.4746	3.1669e-81	8.58535e-80	0.612219	79.0662	Upregulation	0.14746
SF3B4	19.0865	1.76542	3.27164e-81	8.86175e-80	0.394345	79.0525	Upregulation	0.176542
CEMIP2	19.0795	2.01577	3.73804e-81	1.01165e-79	0.421358	78.995	Upregulation	0.201577
GLIPR1	19.0721	1.67646	4.30522e-81	1.16416e-79	0.478415	78.934	Upregulation	0.167646
MKLN1	19.067	1.83761	4.74819e-81	1.28286e-79	0.402929	78.8918	Upregulation	0.183761
APOBEC3G	19.0645	1.7436	4.98333e-81	1.34525e-79	0.490028	78.8712	Upregulation	0.17436
RAB5C	19.0499	1.56668	6.5801e-81	1.77479e-79	0.466549	78.7509	Upregulation	0.156668
COX16	19.0476	1.87592	6.8834e-81	1.85503e-79	0.369099	78.7316	Upregulation	0.187592
SMYD3	19.0417	1.95796	7.69766e-81	2.07272e-79	0.402424	78.6835	Upregulation	0.195796
TRABD	19.0362	1.58812	8.54971e-81	2.3002e-79	0.465034	78.6382	Upregulation	0.158812
IFIT2	19.036	2.69375	8.57807e-81	2.30589e-79	0.333754	78.6372	Upregulation	0.269375
DNPH1	19.0303	1.70251	9.57628e-81	2.57205e-79	0.469578	78.5897	Upregulation	0.170251
FKBP5	19.0255	1.88292	1.04862e-80	2.81408e-79	0.479172	78.5507	Upregulation	0.188292
NDFIP1	19.0121	1.37573	1.35374e-80	3.62984e-79	0.586468	78.4401	Upregulation	0.137573
CLASP1	18.9963	2.07601	1.82916e-80	4.90048e-79	0.353951	78.3098	Upregulation	0.207601
TRAM1	18.9922	1.46671	1.977e-80	5.29212e-79	0.52613	78.2764	Upregulation	0.146671
CALM1	18.9884	2.25209	2.1276e-80	5.69049e-79	0.909619	78.2449	Upregulation	0.225209
PCNX2	18.9775	1.89054	2.6196e-80	7.00053e-79	0.39384	78.1549	Upregulation	0.189054
B4GALT1	18.9739	2.03474	2.80508e-80	7.48991e-79	0.368846	78.1255	Upregulation	0.203474
GYG1	18.9651	2.05862	3.31452e-80	8.84279e-79	0.374148	78.0534	Upregulation	0.205862
BCL2L11	18.958	2.56294	3.79165e-80	1.01073e-78	0.336784	77.9954	Upregulation	0.256294
CD48	18.9508	1.45176	4.34548e-80	1.15739e-78	0.776067	77.9365	Upregulation	0.145176
LDHB	18.9344	1.60575	5.93538e-80	1.57953e-78	0.763696	77.8015	Upregulation	0.160575
LPP	18.9315	1.66224	6.28078e-80	1.67006e-78	0.45746	77.7773	Upregulation	0.166224
AURKAIP1	18.9312	1.39351	6.31136e-80	1.67679e-78	0.52613	77.7755	Upregulation	0.139351
SAFB	18.9204	1.69792	7.7494e-80	2.05714e-78	0.409997	77.6867	Upregulation	0.169792
ZFR	18.9186	1.67387	8.00802e-80	2.12402e-78	0.416309	77.6728	Upregulation	0.167387
UQCRH	18.9114	1.46165	9.18646e-80	2.43456e-78	0.663721	77.6136	Upregulation	0.146165
RABAC1	18.9092	1.34867	9.57206e-80	2.53465e-78	0.58773	77.5961	Upregulation	0.134867
PIK3R1	18.9032	1.55726	1.07318e-79	2.8394e-78	0.503913	77.5468	Upregulation	0.155726
SMG7	18.889	1.98536	1.40564e-79	3.71592e-78	0.366069	77.4299	Upregulation	0.198536
CCM2	18.8879	1.60298	1.43374e-79	3.78707e-78	0.458723	77.4217	Upregulation	0.160298
EHMT1	18.8798	1.76871	1.672e-79	4.41275e-78	0.397627	77.3553	Upregulation	0.176871
EPS15	18.8651	1.47538	2.20745e-79	5.82109e-78	0.495582	77.235	Upregulation	0.147538
TRIM25	18.8596	2.26568	2.45102e-79	6.45807e-78	0.344357	77.1899	Upregulation	0.226568
ZCCHC2	18.8578	2.01166	2.53422e-79	6.67177e-78	0.364049	77.1758	Upregulation	0.201166
GALNT10	18.8511	1.91266	2.87931e-79	7.57403e-78	0.382984	77.1207	Upregulation	0.191266
HMGB2	18.8246	2.01823	4.75018e-79	1.24748e-77	0.4769	76.904	Upregulation	0.201823
ANKRD36B	18.8235	2.26248	4.85117e-79	1.27295e-77	0.335269	76.8952	Upregulation	0.226248
FERMT3	18.8203	1.61192	5.1444e-79	1.34879e-77	0.460237	76.8701	Upregulation	0.161192
COPB1	18.819	1.68773	5.2753e-79	1.38197e-77	0.417571	76.8595	Upregulation	0.168773
TRPM7	18.8189	1.69767	5.29043e-79	1.3848e-77	0.397879	76.8586	Upregulation	0.169767
AFF4	18.8135	1.75281	5.85016e-79	1.53006e-77	0.397627	76.8153	Upregulation	0.175281
TACC1	18.8129	1.55968	5.91949e-79	1.54692e-77	0.455441	76.8105	Upregulation	0.155968
SNRPC	18.8107	1.6984	6.17422e-79	1.61217e-77	0.42464	76.7926	Upregulation	0.16984
RAB3GAP1	18.8054	1.72351	6.8238e-79	1.78033e-77	0.402676	76.7495	Upregulation	0.172351
AC079793.1	18.7911	2.04483	8.93186e-79	2.32841e-77	0.359505	76.6329	Upregulation	0.204483
WARS	18.7903	2.30631	9.06421e-79	2.36099e-77	0.34259	76.6269	Upregulation	0.230631
SPCS1	18.7882	1.34624	9.43527e-79	2.45563e-77	0.631659	76.6098	Upregulation	0.134624
PPM1K	18.7787	1.65836	1.12726e-78	2.93142e-77	0.445595	76.5329	Upregulation	0.165836
NDUFB10	18.7748	1.43264	1.21322e-78	3.1524e-77	0.525372	76.5014	Upregulation	0.143264
NUTF2	18.7617	1.76191	1.553e-78	4.03198e-77	0.411007	76.3945	Upregulation	0.176191
PMF1	18.7546	1.80049	1.77401e-78	4.59829e-77	0.383237	76.3374	Upregulation	0.180049
RTP4	18.7485	2.35193	1.99164e-78	5.15822e-77	0.321888	76.2875	Upregulation	0.235193
ILF3	18.745	1.46997	2.12795e-78	5.50679e-77	0.469831	76.2591	Upregulation	0.146997
SMARCC1	18.7249	1.61057	3.10083e-78	8.01794e-77	0.442565	76.0959	Upregulation	0.161057
BLOC1S1	18.7188	1.40369	3.47693e-78	8.98314e-77	0.575612	76.0466	Upregulation	0.140369
RAD21	18.6993	1.4235	5.01839e-78	1.29448e-76	0.55895	75.8879	Upregulation	0.14235
DDX6	18.6945	1.35767	5.48527e-78	1.41376e-76	0.55491	75.8496	Upregulation	0.135767
BATF	18.6863	2.20606	6.40239e-78	1.64881e-76	0.462005	75.7828	Upregulation	0.220606
PARK7	18.6861	1.46815	6.42533e-78	1.65338e-76	0.610704	75.7816	Upregulation	0.146814
UBR4	18.678	1.67696	7.47295e-78	1.92141e-76	0.400404	75.7164	Upregulation	0.167696
PSMA7	18.6587	1.47095	1.0726e-77	2.75559e-76	0.723555	75.5598	Upregulation	0.147095
CCT4	18.6468	1.52685	1.33958e-77	3.43873e-76	0.491795	75.4636	Upregulation	0.152685
SERINC5	18.6408	1.70227	1.49855e-77	3.8437e-76	0.453673	75.4153	Upregulation	0.170227
CORO1B	18.6325	1.76928	1.75187e-77	4.48986e-76	0.4923	75.3478	Upregulation	0.176928
PPP2R2A	18.6313	1.72083	1.79106e-77	4.58661e-76	0.398637	75.3385	Upregulation	0.172083
PAXX	18.5785	1.34767	4.80109e-77	1.22849e-75	0.55895	74.9106	Upregulation	0.134767
ARHGAP26	18.5736	2.04413	5.25748e-77	1.3442e-75	0.371371	74.8715	Upregulation	0.204413
BUB3	18.5714	1.42635	5.48036e-77	1.40006e-75	0.52714	74.8539	Upregulation	0.142635
RFTN1	18.5709	1.82285	5.5257e-77	1.41051e-75	0.389548	74.8506	Upregulation	0.182285
ODF2L	18.5633	1.45903	6.36649e-77	1.62384e-75	0.476647	74.7895	Upregulation	0.145903
SND1	18.5613	1.75585	6.6063e-77	1.68366e-75	0.40823	74.7737	Upregulation	0.175585
SFMBT2	18.5576	2.28887	7.08577e-77	1.80441e-75	0.370361	74.7437	Upregulation	0.228887
CAPZA2	18.5532	1.48666	7.68192e-77	1.95466e-75	0.453673	74.7089	Upregulation	0.148666
ANKRD10	18.5379	1.83868	1.02066e-76	2.59499e-75	0.386771	74.5859	Upregulation	0.183868
STXBP2	18.5358	1.59066	1.0611e-76	2.69567e-75	0.413027	74.5693	Upregulation	0.159066
C12orf75	18.5241	1.93838	1.31893e-76	3.34801e-75	0.429942	74.4752	Upregulation	0.193838
LBR	18.514	1.60438	1.59082e-76	4.03497e-75	0.450644	74.3942	Upregulation	0.160438
DGUOK	18.5076	1.5404	1.79386e-76	4.54634e-75	0.460742	74.3423	Upregulation	0.15404
UBE2I	18.505	1.37131	1.88201e-76	4.76597e-75	0.542035	74.3218	Upregulation	0.137131
ERGIC3	18.4845	1.69364	2.75313e-76	6.96644e-75	0.408483	74.157	Upregulation	0.169364
UQCRB	18.4829	1.53315	2.83716e-76	7.17339e-75	0.762181	74.1443	Upregulation	0.153315
MMADHC	18.4807	1.76326	2.95162e-76	7.45686e-75	0.406463	74.1274	Upregulation	0.176326
ATP5MD	18.4641	1.31331	4.0164e-76	1.01389e-74	0.667003	73.994	Upregulation	0.131331
CUTA	18.4625	1.37492	4.13819e-76	1.04381e-74	0.611714	73.9814	Upregulation	0.137492
NSD1	18.457	1.5252	4.58241e-76	1.15494e-74	0.465287	73.9374	Upregulation	0.15252
ITCH	18.4534	1.94624	4.89928e-76	1.23383e-74	0.361777	73.9087	Upregulation	0.194624
RNPS1	18.441	1.39671	6.15801e-76	1.5496e-74	0.493562	73.8098	Upregulation	0.139671
TNRC6B	18.4334	1.38045	7.08747e-76	1.78209e-74	0.592275	73.7491	Upregulation	0.138045
RER1	18.4011	1.37079	1.28747e-75	3.23469e-74	0.486998	73.4902	Upregulation	0.137079
LAMTOR5	18.379	1.47432	1.93659e-75	4.86174e-74	0.487503	73.3132	Upregulation	0.147432
FLT3LG	18.3748	1.49186	2.08954e-75	5.24158e-74	0.531179	73.2805	Upregulation	0.149186
DBNL	18.3546	1.59698	3.03281e-75	7.60179e-74	0.417571	73.1191	Upregulation	0.159698
CAMK2D	18.35	1.90407	3.29848e-75	8.26123e-74	0.389801	73.083	Upregulation	0.190407
MAP3K2	18.3438	1.65947	3.69986e-75	9.25923e-74	0.422116	73.0334	Upregulation	0.165947
SMARCE1	18.3429	1.66874	3.76027e-75	9.40304e-74	0.397122	73.0267	Upregulation	0.166874
KDM5A	18.3399	1.47233	3.97433e-75	9.93053e-74	0.47387	73.003	Upregulation	0.147233
CMTM7	18.3305	1.66409	4.72634e-75	1.18003e-73	0.42868	72.9281	Upregulation	0.166409
NDUFC1	18.3234	1.44857	5.38642e-75	1.34378e-73	0.492552	72.8717	Upregulation	0.144857
INPP4A	18.3188	1.53018	5.85465e-75	1.45945e-73	0.447109	72.8358	Upregulation	0.153018
ARID2	18.3144	1.78128	6.34977e-75	1.58164e-73	0.395102	72.8009	Upregulation	0.178128
DDHD1	18.3123	1.74723	6.60672e-75	1.64436e-73	0.401161	72.784	Upregulation	0.174723
RBBP6	18.3096	1.58525	6.93893e-75	1.7257e-73	0.429437	72.763	Upregulation	0.158525
ASCC3	18.3021	1.66486	7.9561e-75	1.97713e-73	0.411512	72.704	Upregulation	0.166486
RAB6A	18.302	1.5611	7.97005e-75	1.97905e-73	0.439031	72.7035	Upregulation	0.15611
RNF167	18.3019	1.73505	7.99419e-75	1.9835e-73	0.418834	72.7026	Upregulation	0.173505
GTF3C6	18.2991	1.60997	8.41267e-75	2.08571e-73	0.439788	72.6807	Upregulation	0.160997
PPP1R2	18.2763	1.41018	1.27843e-74	3.1671e-73	0.569048	72.4993	Upregulation	0.141018
ARFGEF1	18.2711	1.55865	1.40481e-74	3.47748e-73	0.426155	72.4587	Upregulation	0.155865
TNFSF13B	18.2672	2.45906	1.5092e-74	3.73298e-73	0.336784	72.4279	Upregulation	0.245906
SRP19	18.2587	1.52618	1.76444e-74	4.36093e-73	0.440545	72.3604	Upregulation	0.152618
DYNC1H1	18.2585	1.39948	1.77019e-74	4.37177e-73	0.509467	72.3593	Upregulation	0.139948
HMGN4	18.2488	1.67198	2.11391e-74	5.2166e-73	0.383994	72.2826	Upregulation	0.167198
KLF13	18.2433	1.39288	2.33771e-74	5.76443e-73	0.522595	72.2392	Upregulation	0.139288
EIF4G1	18.2253	1.6046	3.25381e-74	8.0172e-73	0.413532	72.096	Upregulation	0.16046
ATP6V1F	18.2225	1.41014	3.42016e-74	8.42056e-73	0.50568	72.0747	Upregulation	0.141014
HELZ2	18.2224	2.19678	3.42722e-74	8.43143e-73	0.333502	72.0741	Upregulation	0.219678
RNF10	18.2179	1.71733	3.72343e-74	9.1531e-73	0.389043	72.0384	Upregulation	0.171733
RALGAPA1	18.2126	1.84234	4.09936e-74	1.00695e-72	0.383741	71.997	Upregulation	0.184234
TENT2	18.2084	1.81072	4.4285e-74	1.08696e-72	0.375663	71.9638	Upregulation	0.181072
IPCEF1	18.1839	1.92162	6.92357e-74	1.69675e-72	0.369604	71.7704	Upregulation	0.192162
HDAC1	18.1793	1.62451	7.52543e-74	1.84283e-72	0.424893	71.7345	Upregulation	0.162451
CEP350	18.1714	1.39189	8.68795e-74	2.12588e-72	0.484474	71.6725	Upregulation	0.139189
ERBIN	18.169	1.62312	9.07968e-74	2.22003e-72	0.42565	71.6536	Upregulation	0.162312
DDRGK1	18.167	1.76478	9.42251e-74	2.30209e-72	0.383741	71.6379	Upregulation	0.176478
SRSF7	18.1602	1.33538	1.0661e-73	2.60268e-72	0.723807	71.5846	Upregulation	0.133538
UBAP1	18.1598	1.98496	1.07506e-73	2.62256e-72	0.340571	71.5813	Upregulation	0.198496
ITGB2	18.1587	1.58998	1.09546e-73	2.67029e-72	0.619036	71.5734	Upregulation	0.158998
SBNO2	18.1503	2.111	1.27632e-73	3.10877e-72	0.331482	71.5074	Upregulation	0.2111
RBMS1	18.1472	1.52158	1.35171e-73	3.28989e-72	0.499116	71.4828	Upregulation	0.152158
SS18L2	18.1407	1.39991	1.52159e-73	3.70053e-72	0.457713	71.4317	Upregulation	0.139991
RBBP4	18.1405	1.47196	1.52532e-73	3.70676e-72	0.464529	71.431	Upregulation	0.147196
SPTBN1	18.1281	1.98804	1.91209e-73	4.64314e-72	0.357738	71.3332	Upregulation	0.198804
RNF38	18.12	1.77452	2.21564e-73	5.37617e-72	0.381974	71.2695	Upregulation	0.177452
NDUFB3	18.1195	1.56343	2.23722e-73	5.42442e-72	0.446352	71.2656	Upregulation	0.156343
NPM1	18.102	2.1533	3.07028e-73	7.43861e-72	0.8513	71.1285	Upregulation	0.21533
NPC1	18.0989	2.38248	3.25013e-73	7.86837e-72	0.306236	71.1041	Upregulation	0.238248
ROMO1	18.0945	1.44976	3.5188e-73	8.51236e-72	0.506943	71.07	Upregulation	0.144976
GPATCH8	18.0617	1.48535	6.38354e-73	1.54308e-71	0.446352	70.8116	Upregulation	0.148535
UBE3A	18.0606	1.54143	6.51528e-73	1.57373e-71	0.436001	70.8031	Upregulation	0.154143
CREB1	18.0553	1.6621	7.16998e-73	1.73056e-71	0.401666	70.7618	Upregulation	0.16621
MAN1A1	18.0451	2.11178	8.61407e-73	2.07597e-71	0.34461	70.6828	Upregulation	0.211178
SUPT5H	18.0124	1.70109	1.5581e-72	3.75213e-71	0.39081	70.4257	Upregulation	0.170109
LYAR	18.0002	1.87522	1.94094e-72	4.67055e-71	0.400404	70.3306	Upregulation	0.187522
ATP5PD	17.9889	1.31298	2.37977e-72	5.72221e-71	0.544055	70.2424	Upregulation	0.131298
MTPN	17.9802	1.3781	2.78262e-72	6.68583e-71	0.502903	70.1748	Upregulation	0.13781
PUM1	17.9699	1.56385	3.35309e-72	8.05044e-71	0.415552	70.0942	Upregulation	0.156385
EIF3I	17.963	1.46426	3.79943e-72	9.10836e-71	0.477405	70.0406	Upregulation	0.146426
UBE2Q1	17.9541	2.39916	4.45759e-72	1.06781e-70	0.303459	69.9715	Upregulation	0.239916
MIEN1	17.9531	1.5829	4.53874e-72	1.08644e-70	0.418581	69.964	Upregulation	0.15829
P2RY8	17.9379	1.62625	5.97038e-72	1.42806e-70	0.467811	69.8453	Upregulation	0.162625
DENND1C	17.9286	1.88547	7.04853e-72	1.68468e-70	0.351679	69.7735	Upregulation	0.188547
YWHAH	17.925	1.47566	7.52982e-72	1.79836e-70	0.496592	69.7451	Upregulation	0.147566
PPP1R15A	17.901	1.90095	1.15787e-71	2.7633e-70	0.422621	69.5586	Upregulation	0.190095
GIMAP6	17.8994	1.67636	1.19097e-71	2.83805e-70	0.391568	69.547	Upregulation	0.167636
DCP2	17.8995	1.59956	1.19088e-71	2.83805e-70	0.414542	69.547	Upregulation	0.159956
NCK2	17.8978	1.38921	1.22635e-71	2.92019e-70	0.467559	69.5346	Upregulation	0.138921
SSU72	17.8835	1.37964	1.58522e-71	3.77189e-70	0.507195	69.4234	Upregulation	0.137964
RNF7	17.8747	1.35852	1.85692e-71	4.4151e-70	0.489775	69.3551	Upregulation	0.135852
SERPINB1	17.8709	1.444	1.98641e-71	4.71946e-70	0.508205	69.3261	Upregulation	0.1444
ARIH2	17.866	1.60651	2.16979e-71	5.15132e-70	0.39384	69.2881	Upregulation	0.160651
NCKAP1L	17.8562	1.50619	2.58872e-71	6.14134e-70	0.440545	69.2117	Upregulation	0.150619
TRIM38	17.8548	1.57908	2.65326e-71	6.28976e-70	0.423125	69.2014	Upregulation	0.157908
AUP1	17.8466	1.52639	3.06936e-71	7.27075e-70	0.419591	69.1384	Upregulation	0.152639
CLIP1	17.8416	1.73463	3.3617e-71	7.95144e-70	0.384499	69.0996	Upregulation	0.173463
PSMD13	17.8416	1.65616	3.36039e-71	7.95144e-70	0.423378	69.0996	Upregulation	0.165616
STT3B	17.8355	1.50636	3.74662e-71	8.85536e-70	0.442817	69.0528	Upregulation	0.150636
EIF4H	17.835	1.52504	3.77932e-71	8.92603e-70	0.442565	69.0493	Upregulation	0.152504
NDUFS7	17.8338	1.47979	3.86382e-71	9.11885e-70	0.467054	69.0401	Upregulation	0.147979
PSMG2	17.833	1.50923	3.91542e-71	9.23379e-70	0.428427	69.0346	Upregulation	0.150923
YME1L1	17.8201	1.41861	4.93528e-71	1.16304e-69	0.451401	68.9344	Upregulation	0.141861
BAZ2A	17.8086	1.62969	6.05854e-71	1.42668e-69	0.393083	68.8457	Upregulation	0.162969
SLMAP	17.8079	2.03447	6.14123e-71	1.44509e-69	0.333754	68.8401	Upregulation	0.203447
BIN2	17.7938	1.39082	7.88773e-71	1.85469e-69	0.526382	68.7317	Upregulation	0.139082
CTNNB1	17.7846	1.5992	9.29979e-71	2.18511e-69	0.408988	68.6605	Upregulation	0.15992
IFIT5	17.7722	2.11048	1.15977e-70	2.72302e-69	0.332492	68.5649	Upregulation	0.211048
CARHSP1	17.7686	1.94468	1.23815e-70	2.90492e-69	0.360767	68.5369	Upregulation	0.194468
BIN1	17.7607	1.52634	1.42405e-70	3.33861e-69	0.444332	68.4764	Upregulation	0.152634
RASA1	17.7599	1.8876	1.446e-70	3.38758e-69	0.348649	68.4701	Upregulation	0.18876
UFC1	17.7554	1.35358	1.56515e-70	3.66404e-69	0.522595	68.436	Upregulation	0.135358
UBXN1	17.7517	1.26492	1.67226e-70	3.9119e-69	0.645544	68.4076	Upregulation	0.126492
PPP2R5A	17.7499	1.7246	1.72778e-70	4.03883e-69	0.385509	68.3937	Upregulation	0.17246
UBA1	17.7488	1.93807	1.75996e-70	4.11105e-69	0.355213	68.386	Upregulation	0.193807
PSMA4	17.7417	1.62407	1.99627e-70	4.65962e-69	0.443827	68.3316	Upregulation	0.162407
HSP90B1	17.7208	1.523	2.89597e-70	6.75472e-69	0.590003	68.1704	Upregulation	0.1523
SETD5	17.7138	1.70361	3.28062e-70	7.64631e-69	0.391315	68.1165	Upregulation	0.170361
BACH2	17.7071	2.2017	3.69818e-70	8.61325e-69	0.378187	68.0648	Upregulation	0.22017
NCF4	17.7034	2.02827	3.94446e-70	9.18015e-69	0.348902	68.0372	Upregulation	0.202827
ARF4	17.6873	1.64553	5.25768e-70	1.22275e-68	0.395355	67.9127	Upregulation	0.164553
LAMTOR1	17.6802	1.44224	5.95919e-70	1.38489e-68	0.447867	67.8586	Upregulation	0.144224
SIRPG	17.6784	2.22604	6.1468e-70	1.42745e-68	0.341075	67.8454	Upregulation	0.222604
YIPF3	17.6766	1.74983	6.35591e-70	1.47494e-68	0.372633	67.8312	Upregulation	0.174983
HECTD1	17.6748	1.6935	6.55697e-70	1.52049e-68	0.39182	67.818	Upregulation	0.16935
VOPP1	17.6707	1.4693	7.0522e-70	1.63414e-68	0.453168	67.7867	Upregulation	0.14693
KDELR1	17.6687	1.63685	7.30884e-70	1.69238e-68	0.39384	67.7715	Upregulation	0.163685
NEDD9	17.6674	1.71954	7.47876e-70	1.73047e-68	0.401666	67.7618	Upregulation	0.171954
P4HB	17.6457	1.50756	1.09757e-69	2.53777e-68	0.487251	67.5955	Upregulation	0.150756
SP3	17.643	1.61747	1.15186e-69	2.66138e-68	0.391063	67.5749	Upregulation	0.161747
ILF2	17.6375	1.50885	1.2692e-69	2.93036e-68	0.424893	67.5331	Upregulation	0.150885
ERP29	17.6289	1.25407	1.47808e-69	3.41015e-68	0.662459	67.4672	Upregulation	0.125407
ZNF207	17.6101	1.23195	2.06148e-69	4.75272e-68	0.522595	67.3231	Upregulation	0.123195
PSMD9	17.6005	1.70361	2.44151e-69	5.62483e-68	0.373138	67.2499	Upregulation	0.170361
AHNAK	17.5991	2.01553	2.50457e-69	5.76593e-68	0.736178	67.2391	Upregulation	0.201553
PSMD7	17.591	1.46085	2.88715e-69	6.64189e-68	0.442313	67.1777	Upregulation	0.146085
BTBD11	17.5898	2.59967	2.95058e-69	6.78294e-68	0.29639	67.1686	Upregulation	0.259967
HNRNPM	17.5851	1.30724	3.20403e-69	7.36028e-68	0.520828	67.1331	Upregulation	0.130724
SNX25	17.5789	2.54741	3.57357e-69	8.20328e-68	0.288059	67.086	Upregulation	0.254741
ATP5PO	17.5738	1.29603	3.90893e-69	8.96665e-68	0.582176	67.0474	Upregulation	0.129603
VPS28	17.5624	1.23631	4.77742e-69	1.0951e-67	0.562737	66.9605	Upregulation	0.123631
ZNRF2	17.5522	1.87315	5.72116e-69	1.31049e-67	0.349912	66.8826	Upregulation	0.187315
CSNK1G2	17.547	1.56811	6.26533e-69	1.43411e-67	0.404443	66.8434	Upregulation	0.156811
MBD5	17.5447	1.68405	6.53448e-69	1.49464e-67	0.410502	66.8255	Upregulation	0.168405
ESYT2	17.5411	1.59319	6.95333e-69	1.5893e-67	0.419339	66.7988	Upregulation	0.159319
TWF2	17.5358	1.42174	7.6422e-69	1.74551e-67	0.47387	66.7581	Upregulation	0.142174
HELB	17.5301	1.56425	8.44147e-69	1.92668e-67	0.420348	66.7152	Upregulation	0.156425
FMR1	17.5193	2.2026	1.02125e-68	2.32925e-67	0.306993	66.6328	Upregulation	0.22026
TRIM14	17.5182	1.68686	1.04042e-68	2.37128e-67	0.386014	66.625	Upregulation	0.168686
PSMC4	17.5157	1.58952	1.08769e-68	2.47724e-67	0.399394	66.606	Upregulation	0.158952
HPCAL1	17.4958	1.74427	1.54347e-68	3.51276e-67	0.372381	66.4544	Upregulation	0.174427
FIBP	17.491	1.77022	1.67748e-68	3.81505e-67	0.364302	66.4185	Upregulation	0.177022
NDUFS8	17.4864	1.49701	1.81811e-68	4.13192e-67	0.444837	66.3838	Upregulation	0.149701
OS9	17.4838	1.56022	1.90432e-68	4.32478e-67	0.400909	66.364	Upregulation	0.156022
DOCK9	17.4834	1.94149	1.91609e-68	4.34841e-67	0.34158	66.3617	Upregulation	0.194149
PRKACB	17.479	1.51972	2.0694e-68	4.69299e-67	0.426155	66.3286	Upregulation	0.151972
PRDM2	17.4757	1.66172	2.19535e-68	4.97508e-67	0.406968	66.3032	Upregulation	0.166172
GOLGB1	17.4719	1.52019	2.34511e-68	5.31069e-67	0.450896	66.2748	Upregulation	0.152019
RBM6	17.4703	1.38332	2.41383e-68	5.46245e-67	0.460995	66.2626	Upregulation	0.138332
UBR1	17.4681	1.83253	2.50733e-68	5.67001e-67	0.348144	66.2464	Upregulation	0.183253
VASP	17.4673	1.59654	2.54109e-68	5.74229e-67	0.423378	66.2409	Upregulation	0.159654
GTF2I	17.4596	1.56363	2.90909e-68	6.56923e-67	0.423125	66.1825	Upregulation	0.156363
AATF	17.4536	1.63316	3.22932e-68	7.28721e-67	0.394092	66.1374	Upregulation	0.163316
PPM1B	17.4369	1.70617	4.33127e-68	9.76693e-67	0.373643	66.0102	Upregulation	0.170617
CTCF	17.4357	1.51411	4.42358e-68	9.96806e-67	0.412522	66.0014	Upregulation	0.151411
ZBTB1	17.4156	1.69619	6.2848e-68	1.41521e-66	0.374905	65.8492	Upregulation	0.169619
EVI2A	17.4133	1.84225	6.53885e-68	1.47138e-66	0.375663	65.8323	Upregulation	0.184225
MFSD14A	17.4122	1.97676	6.67044e-68	1.49993e-66	0.322646	65.8239	Upregulation	0.197676
LRP10	17.4087	1.46997	7.08825e-68	1.59276e-66	0.445595	65.7978	Upregulation	0.146997
CORO7	17.3939	1.684	9.18039e-68	2.06142e-66	0.394597	65.6858	Upregulation	0.1684
MKNK2	17.3864	1.69804	1.04595e-67	2.347e-66	0.389296	65.6295	Upregulation	0.169804
TET2	17.3853	2.12068	1.06633e-67	2.39103e-66	0.321636	65.6214	Upregulation	0.212068
COPA	17.3841	1.65995	1.08866e-67	2.43938e-66	0.385509	65.6127	Upregulation	0.165995
SELENOK	17.3816	1.38798	1.1379e-67	2.54795e-66	0.480182	65.5938	Upregulation	0.138798
HSPA4	17.38	1.87399	1.16895e-67	2.61564e-66	0.353194	65.5824	Upregulation	0.187399
MALT1	17.3663	1.5428	1.48446e-67	3.31928e-66	0.410502	65.479	Upregulation	0.15428
CDKAL1	17.3657	1.92882	1.50127e-67	3.35451e-66	0.350669	65.4744	Upregulation	0.192882
IP6K2	17.3615	1.81858	1.61358e-67	3.60296e-66	0.3436	65.4433	Upregulation	0.181858
GK	17.357	2.86021	1.7461e-67	3.89613e-66	0.301187	65.4094	Upregulation	0.286021
RBM17	17.3491	1.48455	2.00256e-67	4.46524e-66	0.438021	65.3502	Upregulation	0.148455
ARGLU1	17.3431	1.15808	2.2259e-67	4.95979e-66	0.680131	65.3045	Upregulation	0.115808
IL10RA	17.3348	1.24713	2.5678e-67	5.71762e-66	0.536986	65.2428	Upregulation	0.124713
TMED10	17.3332	1.38083	2.64386e-67	5.88286e-66	0.475385	65.2304	Upregulation	0.138083
KAT2B	17.3275	1.97156	2.91615e-67	6.48422e-66	0.360263	65.1881	Upregulation	0.197156
DDX24	17.3274	1.17696	2.92342e-67	6.49585e-66	0.682908	65.1874	Upregulation	0.117696
NFKB2	17.3239	2.05068	3.10725e-67	6.89953e-66	0.334764	65.1612	Upregulation	0.205068
SH3GLB1	17.3218	1.3993	3.21954e-67	7.1439e-66	0.447867	65.1461	Upregulation	0.13993
PBRM1	17.3206	1.63608	3.28945e-67	7.29393e-66	0.397374	65.137	Upregulation	0.163608
MCOLN2	17.3184	2.61054	3.41962e-67	7.5773e-66	0.285281	65.1205	Upregulation	0.261054
ZNRD1	17.3146	1.504	3.65128e-67	8.08502e-66	0.422621	65.0923	Upregulation	0.1504
GNA13	17.3133	1.55196	3.73671e-67	8.26845e-66	0.408483	65.0826	Upregulation	0.155196
EIF5	17.3106	1.2474	3.91507e-67	8.6571e-66	0.524867	65.0626	Upregulation	0.12474
KLF12	17.2961	1.64938	5.03706e-67	1.11304e-65	0.419339	64.9535	Upregulation	0.164938
TRAPPC9	17.2941	1.88481	5.21369e-67	1.15127e-65	0.343853	64.9388	Upregulation	0.188481
MGAT4A	17.294	1.44196	5.22351e-67	1.15264e-65	0.492552	64.9383	Upregulation	0.144196
ARHGAP4	17.2917	1.45063	5.43275e-67	1.19798e-65	0.439031	64.9215	Upregulation	0.145063
PPP2R5E	17.2843	1.77863	6.17339e-67	1.36036e-65	0.363797	64.8663	Upregulation	0.177863
TRA2A	17.2814	1.37792	6.49289e-67	1.42978e-65	0.464277	64.8447	Upregulation	0.137792
MAP3K8	17.28	3.27249	6.64951e-67	1.46326e-65	0.263317	64.8347	Upregulation	0.327249
EIF3F	17.2748	1.37765	7.28e-67	1.6009e-65	0.668013	64.7956	Upregulation	0.137765
TBCA	17.2716	1.2443	7.70388e-67	1.69294e-65	0.611462	64.7714	Upregulation	0.12443
PRRC2B	17.2683	1.40233	8.15604e-67	1.79107e-65	0.445342	64.7469	Upregulation	0.140233
SRSF5	17.2649	1.14132	8.63853e-67	1.89572e-65	0.684928	64.7222	Upregulation	0.114132
ZNF148	17.2631	1.50362	8.92614e-67	1.95749e-65	0.417571	64.7083	Upregulation	0.150362
TNFRSF4	17.2609	2.8384	9.26286e-67	2.02994e-65	0.408483	64.6925	Upregulation	0.28384
ATP5PF	17.2603	1.35052	9.35585e-67	2.04891e-65	0.589245	64.6885	Upregulation	0.135052
NIN	17.2568	1.63594	9.94335e-67	2.17608e-65	0.391315	64.6623	Upregulation	0.163594
ZNRF1	17.2522	1.86276	1.0763e-66	2.35383e-65	0.373643	64.6282	Upregulation	0.186276
TRA2B	17.2477	1.31707	1.16411e-66	2.54415e-65	0.495329	64.5945	Upregulation	0.131707
CERK	17.241	1.46965	1.30857e-66	2.8579e-65	0.436253	64.544	Upregulation	0.146965
CDC42EP3	17.2366	1.45403	1.41135e-66	3.08026e-65	0.453421	64.5114	Upregulation	0.145403
CCAR1	17.2252	1.57273	1.71756e-66	3.746e-65	0.397627	64.4264	Upregulation	0.157273
CSNK1D	17.2227	1.79396	1.79266e-66	3.90712e-65	0.355971	64.4081	Upregulation	0.179396
HIPK1	17.2215	1.74622	1.83122e-66	3.98844e-65	0.361272	64.3992	Upregulation	0.174623
CLINT1	17.2155	1.58029	2.03343e-66	4.42583e-65	0.410755	64.354	Upregulation	0.158029
SF3B6	17.2033	1.33975	2.50946e-66	5.4582e-65	0.495582	64.263	Upregulation	0.133975
PRRC2A	17.1973	1.58855	2.7798e-66	6.03797e-65	0.387276	64.2191	Upregulation	0.158855
RBM27	17.1852	1.8463	3.42903e-66	7.44309e-65	0.340066	64.1282	Upregulation	0.18463
CPSF6	17.1782	1.58004	3.87024e-66	8.39509e-65	0.380459	64.076	Upregulation	0.158004
TMEM87A	17.1734	1.54049	4.19904e-66	9.1021e-65	0.395102	64.0409	Upregulation	0.154049
JPX	17.1591	1.63109	5.37763e-66	1.1649e-64	0.370361	63.9337	Upregulation	0.163109
DENND1B	17.1527	1.65865	5.99598e-66	1.29796e-64	0.380459	63.8867	Upregulation	0.165865
ATG5	17.1436	1.64207	7.0121e-66	1.5169e-64	0.376673	63.819	Upregulation	0.164207
G3BP1	17.1397	1.37857	7.50122e-66	1.62161e-64	0.474123	63.7901	Upregulation	0.137857
WSB1	17.1393	1.32016	7.55681e-66	1.63252e-64	0.464024	63.7871	Upregulation	0.132016
COA6	17.1211	1.78498	1.0334e-65	2.23098e-64	0.350164	63.6515	Upregulation	0.178498
TIPARP	17.1179	2.31504	1.09173e-65	2.35529e-64	0.294623	63.628	Upregulation	0.231504
TMUB1	17.1148	1.6347	1.15067e-65	2.48078e-64	0.367079	63.6054	Upregulation	0.16347
FBXO11	17.1127	1.89446	1.19414e-65	2.57277e-64	0.350921	63.5896	Upregulation	0.189446
MAML2	17.0972	1.67808	1.55818e-65	3.35481e-64	0.44105	63.4743	Upregulation	0.167808
RABEP1	17.0945	1.66179	1.63136e-65	3.51002e-64	0.365564	63.4547	Upregulation	0.166179
TALDO1	17.0876	1.44187	1.83614e-65	3.94795e-64	0.462509	63.4036	Upregulation	0.144187
MAN2A1	17.0802	1.81798	2.08519e-65	4.48043e-64	0.358495	63.3487	Upregulation	0.181798
NCOA4	17.0622	1.55789	2.83539e-65	6.08826e-64	0.387023	63.2155	Upregulation	0.155789
TBL1XR1	17.054	1.5301	3.26242e-65	7.00049e-64	0.442565	63.1549	Upregulation	0.15301
TCAF2	17.0487	2.01957	3.57391e-65	7.66373e-64	0.312295	63.1156	Upregulation	0.201957
ZCCHC7	17.0486	1.57862	3.57789e-65	7.66711e-64	0.401414	63.1154	Upregulation	0.157862
DENND4A	17.0479	1.91772	3.62196e-65	7.75633e-64	0.361777	63.1103	Upregulation	0.191772
PRDX3	17.0475	1.64847	3.64541e-65	7.80132e-64	0.37844	63.1078	Upregulation	0.164847
RPN2	17.0419	1.3471	4.0159e-65	8.58842e-64	0.470336	63.0661	Upregulation	0.13471
CCND3	17.032	1.33621	4.75546e-65	1.01632e-63	0.576875	62.993	Upregulation	0.133621
BTN3A2	17.0308	1.20043	4.85517e-65	1.03694e-63	0.512497	62.9842	Upregulation	0.120043
SMARCA5	17.0287	1.37947	5.03322e-65	1.07425e-63	0.458218	62.9689	Upregulation	0.137947
PSMC5	17.0248	1.3522	5.37671e-65	1.14679e-63	0.470336	62.9405	Upregulation	0.13522
GTF2B	17.01	1.50163	6.91919e-65	1.4748e-63	0.396365	62.8313	Upregulation	0.150163
TUBB	17.0061	1.51546	7.40455e-65	1.5772e-63	0.567786	62.8021	Upregulation	0.151546
IFI27	16.9993	7.98447	8.30433e-65	1.76768e-63	0.332997	62.7526	Upregulation	0.798447
UHMK1	16.9953	1.54348	8.8983e-65	1.89285e-63	0.411765	62.7229	Upregulation	0.154348
MYD88	16.9848	1.7349	1.06441e-64	2.2627e-63	0.352184	62.6454	Upregulation	0.17349
MTG1	16.9802	1.90577	1.15021e-64	2.44346e-63	0.322898	62.612	Upregulation	0.190577
NUTM2A-AS1	16.9802	1.81352	1.15123e-64	2.444e-63	0.344105	62.6119	Upregulation	0.181352
CCNI	16.9791	1.34109	1.1726e-64	2.48773e-63	0.754102	62.6042	Upregulation	0.134109
CCR1	16.9761	3.3307	1.23448e-64	2.61725e-63	0.250442	62.5822	Upregulation	0.33307
HSPH1	16.9734	3.29641	1.2929e-64	2.7393e-63	0.331229	62.5624	Upregulation	0.329641
NPDC1	16.9689	2.27701	1.39529e-64	2.95428e-63	0.299419	62.5295	Upregulation	0.227701
IRF4	16.9686	3.05319	1.40159e-64	2.96565e-63	0.284272	62.5279	Upregulation	0.305319
YEATS2	16.9604	2.07764	1.61347e-64	3.41171e-63	0.309265	62.467	Upregulation	0.207764
TOX4	16.9551	1.61898	1.76573e-64	3.7312e-63	0.37642	62.4282	Upregulation	0.161898
HSBP1	16.9544	1.56746	1.78473e-64	3.76883e-63	0.388538	62.4238	Upregulation	0.156746
SNX1	16.9538	1.63178	1.80419e-64	3.80741e-63	0.366069	62.4194	Upregulation	0.163178
PPP4R3A	16.9497	1.4344	1.93559e-64	4.08201e-63	0.435244	62.3891	Upregulation	0.14344
CNST	16.948	1.56049	1.99002e-64	4.19403e-63	0.39283	62.3774	Upregulation	0.156049
SSNA1	16.9365	1.33962	2.42173e-64	5.10049e-63	0.455188	62.2924	Upregulation	0.133962
CCNK	16.9364	1.79775	2.42548e-64	5.10503e-63	0.338298	62.292	Upregulation	0.179775
JUN	16.9357	2.66164	2.45262e-64	5.15875e-63	0.668266	62.2875	Upregulation	0.266164
FOXN2	16.9206	1.74633	3.17096e-64	6.66528e-63	0.361777	62.1762	Upregulation	0.174633
PUF60	16.9198	1.4585	3.21705e-64	6.75772e-63	0.422116	62.1702	Upregulation	0.14585
SPAG9	16.909	1.64607	3.85877e-64	8.10038e-63	0.380964	62.0915	Upregulation	0.164607
MAPRE2	16.9018	1.76962	4.36546e-64	9.158e-63	0.363797	62.0382	Upregulation	0.176962
CD2BP2	16.8997	1.74408	4.522e-64	9.48015e-63	0.348902	62.0232	Upregulation	0.174408
CCDC91	16.898	1.44772	4.65494e-64	9.75244e-63	0.450139	62.0109	Upregulation	0.144772
PUM2	16.8972	1.4345	4.71419e-64	9.87009e-63	0.436001	62.0057	Upregulation	0.14345
NFYC	16.8877	1.85775	5.54456e-64	1.1601e-62	0.332744	61.9355	Upregulation	0.185775
UBE2F	16.8824	1.94881	6.06591e-64	1.26836e-62	0.329967	61.8968	Upregulation	0.194881
TSC22D4	16.8795	1.46544	6.36586e-64	1.3302e-62	0.427417	61.8761	Upregulation	0.146544
PPP6C	16.8747	1.61956	6.91115e-64	1.4432e-62	0.363292	61.8407	Upregulation	0.161956
AC007384.1	16.8663	2.17724	7.96847e-64	1.6629e-62	0.301187	61.7791	Upregulation	0.217724
SUPT3H	16.8449	1.7912	1.14459e-63	2.38704e-62	0.364807	61.6221	Upregulation	0.17912
TMEM259	16.8431	1.41621	1.17882e-63	2.45682e-62	0.416309	61.6096	Upregulation	0.141621
GIGYF2	16.8403	1.69696	1.23526e-63	2.57275e-62	0.356476	61.5896	Upregulation	0.169696
SFT2D1	16.8394	1.66782	1.25607e-63	2.6144e-62	0.370866	61.5826	Upregulation	0.166782
NUDT21	16.836	1.60274	1.32839e-63	2.76313e-62	0.383237	61.5586	Upregulation	0.160274
EIF3G	16.834	1.18928	1.37483e-63	2.85786e-62	0.667508	61.544	Upregulation	0.118928
TMEM14B	16.8285	1.27319	1.50931e-63	3.13535e-62	0.491543	61.5037	Upregulation	0.127319
BAK1	16.821	2.09775	1.71363e-63	3.55748e-62	0.301187	61.4489	Upregulation	0.209775
CUL4A	16.8196	1.60347	1.75296e-63	3.63676e-62	0.367584	61.4393	Upregulation	0.160347
TOMM5	16.8074	1.46615	2.15438e-63	4.46665e-62	0.414794	61.35	Upregulation	0.146615
MIS18BP1	16.8021	1.72562	2.35646e-63	4.88247e-62	0.382227	61.3114	Upregulation	0.172562
TRIM5	16.8003	2.22087	2.42889e-63	5.02926e-62	0.291593	61.2985	Upregulation	0.222087
SRSF10	16.7988	1.17016	2.49093e-63	5.15439e-62	0.527392	61.2878	Upregulation	0.117016
SRPK1	16.7937	1.68335	2.71473e-63	5.61384e-62	0.36001	61.2507	Upregulation	0.168335
NFE2L2	16.7858	1.52196	3.10266e-63	6.4119e-62	0.398384	61.193	Upregulation	0.152196
SUPT6H	16.7635	1.64884	4.51574e-63	9.3261e-62	0.358495	61.0303	Upregulation	0.164884
LSM7	16.7612	1.27759	4.68862e-63	9.67688e-62	0.525877	61.0143	Upregulation	0.127759
ERP44	16.7546	1.45541	5.24019e-63	1.08083e-61	0.405453	60.9662	Upregulation	0.145541
RAB18	16.7465	1.5316	6.0029e-63	1.23734e-61	0.387276	60.9075	Upregulation	0.15316
NLRP1	16.7458	1.4488	6.08039e-63	1.25251e-61	0.406211	60.9022	Upregulation	0.14488
SMAD3	16.7438	2.08527	6.28447e-63	1.29371e-61	0.317092	60.8882	Upregulation	0.208527
TRIM69	16.7405	1.92629	6.64326e-63	1.36669e-61	0.317849	60.8643	Upregulation	0.192629
CNOT2	16.7317	1.45285	7.69849e-63	1.58275e-61	0.404948	60.8006	Upregulation	0.145285
AC138123.1	16.7313	1.2444	7.75362e-63	1.59306e-61	0.460237	60.7978	Upregulation	0.12444
SRP9	16.7251	1.16505	8.59934e-63	1.76569e-61	0.542792	60.7531	Upregulation	0.116505
VDAC1	16.7106	1.47463	1.09697e-62	2.24949e-61	0.454178	60.6479	Upregulation	0.147463
ARHGEF7	16.7065	1.88655	1.17491e-62	2.40778e-61	0.331229	60.6184	Upregulation	0.188655
C19orf53	16.7052	1.16454	1.20108e-62	2.45983e-61	0.601868	60.6091	Upregulation	0.116454
HSPE1	16.7047	2.11536	1.21126e-62	2.47907e-61	0.510225	60.6057	Upregulation	0.211536
YBX1	16.7006	1.53716	1.29795e-62	2.65481e-61	0.76925	60.576	Upregulation	0.153716
OLA1	16.6989	1.6222	1.33605e-62	2.73098e-61	0.367079	60.5637	Upregulation	0.16222
DERL1	16.686	1.54235	1.65802e-62	3.38694e-61	0.392073	60.4702	Upregulation	0.154235
LYPLA1	16.6838	1.59599	1.71982e-62	3.51095e-61	0.369099	60.4546	Upregulation	0.159599
CLIC3	16.6835	2.57612	1.72771e-62	3.52479e-61	0.282757	60.4529	Upregulation	0.257612
MORC3	16.6725	1.57001	2.0775e-62	4.2357e-61	0.381469	60.3731	Upregulation	0.157001
ACAP1	16.6718	1.22515	2.10282e-62	4.2846e-61	0.622823	60.3681	Upregulation	0.122515
LASP1	16.6713	1.59905	2.11783e-62	4.31243e-61	0.37541	60.3653	Upregulation	0.159905
H2AFZ	16.6659	1.48298	2.31818e-62	4.71738e-61	0.586721	60.3263	Upregulation	0.148298
KCNA3	16.6657	1.67728	2.32812e-62	4.73459e-61	0.34663	60.3247	Upregulation	0.167728
FOXP1	16.6611	1.61977	2.51452e-62	5.1104e-61	0.60616	60.2915	Upregulation	0.161977
FAF1	16.6607	1.58884	2.52988e-62	5.13835e-61	0.390053	60.2892	Upregulation	0.158884
ZFX	16.6578	1.8874	2.65755e-62	5.39421e-61	0.32517	60.2681	Upregulation	0.18874
HNRNPA0	16.6561	1.22041	2.73415e-62	5.54617e-61	0.522595	60.256	Upregulation	0.122041
SNX17	16.6357	1.45613	3.84465e-62	7.79385e-61	0.403433	60.1082	Upregulation	0.145613
KDM4C	16.6336	1.52396	3.98234e-62	8.06783e-61	0.382732	60.0932	Upregulation	0.152396
SNRNP200	16.6327	1.39195	4.03895e-62	8.17734e-61	0.435496	60.0874	Upregulation	0.139195
RNF114	16.6244	1.65438	4.64238e-62	9.38715e-61	0.352689	60.0275	Upregulation	0.165438
TXNDC17	16.6196	1.63245	5.02546e-62	1.01553e-60	0.393083	59.9933	Upregulation	0.163245
AF165147.1	16.6099	2.62515	5.90442e-62	1.19239e-60	0.26357	59.9236	Upregulation	0.262515
GMDS	16.5989	1.80424	7.10229e-62	1.4334e-60	0.331482	59.8436	Upregulation	0.180424
STIP1	16.5959	1.70692	7.4588e-62	1.50439e-60	0.373643	59.8226	Upregulation	0.170692
SOD2	16.5882	2.00115	8.47885e-62	1.70905e-60	0.424893	59.7672	Upregulation	0.200115
SNX5	16.5851	1.5571	8.92734e-62	1.79832e-60	0.385509	59.7451	Upregulation	0.15571
SEC13	16.5773	1.71026	1.01642e-61	2.0449e-60	0.345872	59.6893	Upregulation	0.171026
FAM13B	16.5734	1.63686	1.08469e-61	2.18086e-60	0.350921	59.6614	Upregulation	0.163686
GZMK	16.5685	2.35931	1.17687e-61	2.36472e-60	0.372886	59.6262	Upregulation	0.235931
PELI1	16.5669	2.66601	1.20887e-61	2.42748e-60	0.301439	59.6148	Upregulation	0.266601
BCAS3	16.5668	1.94032	1.21123e-61	2.43068e-60	0.327695	59.6143	Upregulation	0.194032
HERC4	16.5578	1.44779	1.40726e-61	2.8223e-60	0.429689	59.5494	Upregulation	0.144779
DAZAP1	16.5557	1.66175	1.45679e-61	2.9198e-60	0.36001	59.5346	Upregulation	0.166175
YTHDC1	16.5544	1.23032	1.48819e-61	2.98087e-60	0.476142	59.5257	Upregulation	0.123032
SRPRA	16.5542	1.37228	1.4941e-61	2.99082e-60	0.430952	59.5242	Upregulation	0.137228
SPCS2	16.5475	1.11112	1.66771e-61	3.33626e-60	0.563242	59.4767	Upregulation	0.111112
EID1	16.5419	1.28541	1.8315e-61	3.65933e-60	0.560465	59.4366	Upregulation	0.128541
ARSA	16.5361	2.16134	2.01682e-61	4.02708e-60	0.287301	59.395	Upregulation	0.216134
ELK3	16.5349	1.66265	2.05773e-61	4.10619e-60	0.369351	59.3866	Upregulation	0.166265
TNFRSF25	16.5293	1.47068	2.25772e-61	4.50245e-60	0.45746	59.3466	Upregulation	0.147068
DECR1	16.5266	1.4058	2.3595e-61	4.7025e-60	0.426407	59.3277	Upregulation	0.14058
RAB1A	16.5261	1.70962	2.38218e-61	4.74474e-60	0.345367	59.3238	Upregulation	0.170962
RTF2	16.5259	1.54426	2.38681e-61	4.751e-60	0.383994	59.3232	Upregulation	0.154426
ATXN2L	16.5138	1.59404	2.91745e-61	5.80001e-60	0.369099	59.2366	Upregulation	0.159404
DCXR	16.5074	1.59494	3.24391e-61	6.445e-60	0.384246	59.1908	Upregulation	0.159494
RALGDS	16.5052	1.55184	3.36401e-61	6.67945e-60	0.377935	59.1753	Upregulation	0.155184
GTDC1	16.4819	1.98578	4.95411e-61	9.83057e-60	0.311285	59.0074	Upregulation	0.198578
CCT6A	16.479	1.33689	5.19392e-61	1.03e-59	0.452159	58.9872	Upregulation	0.133689
MAP4K1	16.4774	1.57876	5.33551e-61	1.05742e-59	0.370866	58.9758	Upregulation	0.157876
DGLUCY	16.4744	1.89563	5.60656e-61	1.11045e-59	0.319616	58.9545	Upregulation	0.189563
MMP24OS	16.4661	1.68861	6.42973e-61	1.2727e-59	0.351174	58.8953	Upregulation	0.168861
EIF6	16.4645	1.54655	6.59825e-61	1.30525e-59	0.387528	58.8843	Upregulation	0.154655
RAD23A	16.4634	1.35893	6.72089e-61	1.32869e-59	0.446857	58.8766	Upregulation	0.135893
NCDN	16.4514	3.28481	8.19773e-61	1.61965e-59	0.247665	58.7906	Upregulation	0.328481
TMBIM4	16.4497	1.16324	8.4335e-61	1.6652e-59	0.57637	58.7785	Upregulation	0.116324
PGLS	16.4467	1.41624	8.86183e-61	1.74869e-59	0.426155	58.7573	Upregulation	0.141624
FBRS	16.4418	1.75504	9.60974e-61	1.8951e-59	0.335774	58.7224	Upregulation	0.175504
LARP4B	16.4314	1.60387	1.13927e-60	2.24533e-59	0.353951	58.6487	Upregulation	0.160387
ARRB2	16.4307	1.37688	1.15338e-60	2.27172e-59	0.440798	58.6436	Upregulation	0.137688
ASXL2	16.4287	1.64975	1.19229e-60	2.34692e-59	0.373895	58.6295	Upregulation	0.164975
MAP4	16.427	1.37691	1.22662e-60	2.41301e-59	0.439535	58.6174	Upregulation	0.137691
CDC27	16.4159	1.79646	1.47081e-60	2.8916e-59	0.326938	58.5389	Upregulation	0.179646
FAM214A	16.4151	1.80104	1.49166e-60	2.93078e-59	0.345115	58.533	Upregulation	0.180104
SLC44A2	16.4148	1.60828	1.49785e-60	2.94114e-59	0.360515	58.5315	Upregulation	0.160828
DIP2B	16.4113	1.9839	1.58686e-60	3.11399e-59	0.312042	58.5067	Upregulation	0.19839
CCDC12	16.4033	1.39851	1.81113e-60	3.5519e-59	0.425903	58.4495	Upregulation	0.139851
USP4	16.3961	1.74489	2.04028e-60	3.99885e-59	0.334259	58.3981	Upregulation	0.174489
ETHE1	16.3894	1.62557	2.27725e-60	4.46057e-59	0.363292	58.3506	Upregulation	0.162557
PTPN11	16.3813	1.75103	2.60067e-60	5.09094e-59	0.354961	58.2932	Upregulation	0.175103
ARF3	16.377	1.73545	2.79007e-60	5.45834e-59	0.340318	58.2629	Upregulation	0.173545
SLC25A12	16.373	2.17156	2.98043e-60	5.82718e-59	0.29235	58.2345	Upregulation	0.217156
SIPA1	16.3597	1.76022	3.70772e-60	7.24469e-59	0.338298	58.14	Upregulation	0.176022
NLRC3	16.3436	1.59747	4.82993e-60	9.43167e-59	0.367584	58.0254	Upregulation	0.159747
VAV1	16.3357	1.86757	5.49781e-60	1.07293e-58	0.324161	57.9694	Upregulation	0.186757
TMEM131L	16.3316	1.69229	5.88323e-60	1.14674e-58	0.356223	57.9405	Upregulation	0.169229
PLSCR3	16.3263	1.71477	6.41525e-60	1.24968e-58	0.331482	57.9032	Upregulation	0.171477
RBL2	16.3221	1.23063	6.87399e-60	1.33823e-58	0.526887	57.8735	Upregulation	0.123063
PDCD6IP	16.322	1.39242	6.88621e-60	1.33979e-58	0.401414	57.873	Upregulation	0.139242
BCLAF1	16.3166	1.2286	7.5235e-60	1.46289e-58	0.509972	57.8348	Upregulation	0.12286
VAMP2	16.3157	1.12252	7.63709e-60	1.48407e-58	0.60919	57.8285	Upregulation	0.112252
SPSB3	16.3097	1.29183	8.42095e-60	1.6354e-58	0.433729	57.7864	Upregulation	0.129183
SFXN1	16.3076	1.57521	8.7116e-60	1.69081e-58	0.388538	57.7719	Upregulation	0.157521
GOLGA4	16.3074	1.23856	8.74071e-60	1.69543e-58	0.471346	57.7707	Upregulation	0.123856
ZNF706	16.3014	1.28968	9.65037e-60	1.87074e-58	0.516284	57.728	Upregulation	0.128968
DAD1	16.2866	1.16821	1.22778e-59	2.37863e-58	0.597324	57.6237	Upregulation	0.116821
MED15	16.2816	1.53947	1.33432e-59	2.58347e-58	0.365817	57.5878	Upregulation	0.153947
ZNF292	16.2812	1.26498	1.34181e-59	2.5964e-58	0.500884	57.5856	Upregulation	0.126498
ANP32B	16.2708	1.37255	1.59007e-59	3.0749e-58	0.680889	57.5122	Upregulation	0.137255
ATXN7	16.2631	1.76784	1.80404e-59	3.48657e-58	0.329715	57.4576	Upregulation	0.176784
CMC2	16.255	1.47168	2.05831e-59	3.97557e-58	0.399142	57.4006	Upregulation	0.147168
ATP5PB	16.2549	1.31564	2.06239e-59	3.98105e-58	0.5231	57.4	Upregulation	0.131564
ATP2A3	16.2473	1.50147	2.33385e-59	4.50233e-58	0.386771	57.3466	Upregulation	0.150147
CLPP	16.2415	1.57488	2.56762e-59	4.95032e-58	0.381469	57.3054	Upregulation	0.157488
PSTPIP1	16.2403	1.47558	2.61637e-59	5.04125e-58	0.403686	57.2975	Upregulation	0.147558
MLF2	16.2383	1.55787	2.70131e-59	5.20178e-58	0.368846	57.2838	Upregulation	0.155787
SZRD1	16.2223	1.55622	3.50984e-59	6.75465e-58	0.361272	57.1704	Upregulation	0.155622
GRIPAP1	16.221	1.85965	3.58423e-59	6.89365e-58	0.315829	57.1616	Upregulation	0.185965
EIF4E2	16.2125	1.62103	4.11668e-59	7.91295e-58	0.353446	57.1017	Upregulation	0.162103
PSAP	16.2087	1.16578	4.37578e-59	8.40593e-58	0.602626	57.0754	Upregulation	0.116578
SMARCC2	16.2061	1.41683	4.56403e-59	8.76227e-58	0.385509	57.0574	Upregulation	0.141683
MPRIP	16.2055	1.53648	4.61356e-59	8.85203e-58	0.378945	57.053	Upregulation	0.153648
LMBRD1	16.2046	1.4437	4.67614e-59	8.96672e-58	0.387276	57.0474	Upregulation	0.14437
MON2	16.2043	1.59197	4.70194e-59	9.01077e-58	0.356981	57.0452	Upregulation	0.159197
PAPOLA	16.1988	1.31902	5.14434e-59	9.85267e-58	0.480939	57.0064	Upregulation	0.131902
DENR	16.196	1.40476	5.37876e-59	1.02955e-57	0.41025	56.9874	Upregulation	0.140476
PSMB4	16.1957	1.58107	5.40613e-59	1.03417e-57	0.391315	56.9854	Upregulation	0.158107
GSTP1	16.1881	1.3899	6.11499e-59	1.16907e-57	0.48927	56.9322	Upregulation	0.13899
DOK2	16.1815	1.52024	6.81195e-59	1.30153e-57	0.450391	56.8855	Upregulation	0.152024
AFTPH	16.1791	1.70061	7.08002e-59	1.35194e-57	0.350417	56.869	Upregulation	0.170061
TBK1	16.1763	1.91465	7.4153e-59	1.41512e-57	0.308003	56.8492	Upregulation	0.191465
PTEN	16.17	1.42843	8.2094e-59	1.56572e-57	0.402171	56.8053	Upregulation	0.142843
TMX1	16.1676	1.6693	8.53103e-59	1.62609e-57	0.361272	56.7889	Upregulation	0.16693
STIM2	16.1633	1.55332	9.14913e-59	1.74287e-57	0.375158	56.7587	Upregulation	0.155332
PHC3	16.1585	1.27573	9.89779e-59	1.88436e-57	0.457208	56.7248	Upregulation	0.127573
BRD7	16.1554	1.32897	1.0398e-58	1.97841e-57	0.442313	56.7037	Upregulation	0.132897
SDHC	16.1535	1.53794	1.07361e-58	2.04152e-57	0.381722	56.69	Upregulation	0.153794
BANF1	16.1527	1.4004	1.08652e-58	2.06362e-57	0.42363	56.6854	Upregulation	0.14004
IL18R1	16.1471	2.0428	1.19101e-58	2.26072e-57	0.300429	56.6458	Upregulation	0.20428
C18orf32	16.1444	1.56371	1.24405e-58	2.36001e-57	0.359	56.6271	Upregulation	0.156371
CSNK1G1	16.141	2.06793	1.31322e-58	2.48974e-57	0.294623	56.6038	Upregulation	0.206793
PI4K2B	16.1385	2.42153	1.36746e-58	2.59103e-57	0.272406	56.5865	Upregulation	0.242153
SELENOW	16.137	1.24435	1.4014e-58	2.65376e-57	0.517546	56.5761	Upregulation	0.124435
WWP2	16.1317	1.88727	1.52657e-58	2.88907e-57	0.304721	56.5392	Upregulation	0.188727
SF3B5	16.1315	1.20479	1.53323e-58	2.89995e-57	0.52411	56.5376	Upregulation	0.120479
SECISBP2L	16.111	1.8472	2.13384e-58	4.03356e-57	0.322898	56.3943	Upregulation	0.18472
CTSD	16.1099	1.37114	2.17417e-58	4.10737e-57	0.583439	56.3864	Upregulation	0.137114
MAP2K3	16.1068	1.99689	2.28676e-58	4.31752e-57	0.311033	56.3648	Upregulation	0.199689
CBX3	16.0985	1.16403	2.61365e-58	4.93178e-57	0.541277	56.307	Upregulation	0.116403
SUPT4H1	16.0979	1.39549	2.63868e-58	4.97606e-57	0.431457	56.3031	Upregulation	0.139549
GATAD2B	16.0941	1.59761	2.8069e-58	5.29017e-57	0.353699	56.2765	Upregulation	0.159761
TPGS1	16.0925	1.83126	2.87839e-58	5.42171e-57	0.322393	56.2659	Upregulation	0.183126
SEC31A	16.0903	1.53009	2.98476e-58	5.61874e-57	0.375158	56.2504	Upregulation	0.153009
CDK13	16.082	1.33921	3.40952e-58	6.41457e-57	0.433476	56.1928	Upregulation	0.133921
USO1	16.0666	1.67362	4.37773e-58	8.23127e-57	0.340823	56.0845	Upregulation	0.167362
TMED9	16.0645	1.36155	4.52466e-58	8.50252e-57	0.436253	56.0705	Upregulation	0.136155
PHPT1	16.0638	1.51213	4.57941e-58	8.60035e-57	0.426912	56.0655	Upregulation	0.151213
PDCD6	16.0571	1.28637	5.09431e-58	9.56172e-57	0.460237	56.0195	Upregulation	0.128637
ITPR2	16.0507	1.55435	5.65302e-58	1.06041e-56	0.375663	55.9745	Upregulation	0.155435
ZC3H18	16.0479	1.82226	5.91154e-58	1.10826e-56	0.320121	55.9554	Upregulation	0.182226
TMEM219	16.0408	1.24779	6.62994e-58	1.24221e-56	0.446604	55.9058	Upregulation	0.124779
SRGAP2	16.0401	2.38426	6.7049e-58	1.25552e-56	0.273416	55.9012	Upregulation	0.238426
FAM172A	16.0378	1.48229	6.95719e-58	1.30199e-56	0.398132	55.8854	Upregulation	0.148229
NUMA1	16.0357	1.50783	7.19629e-58	1.34595e-56	0.384499	55.871	Upregulation	0.150783
ZNF800	16.0346	1.47761	7.32094e-58	1.36846e-56	0.388791	55.8638	Upregulation	0.147761
CD2AP	16.0292	1.77092	7.99111e-58	1.49286e-56	0.324918	55.826	Upregulation	0.177092
MARCH7	16.0277	1.41718	8.18811e-58	1.52877e-56	0.400404	55.8157	Upregulation	0.141718
USP48	16.0236	1.65939	8.74736e-58	1.63223e-56	0.366574	55.7872	Upregulation	0.165939
FKBP11	16.0198	1.46376	9.28813e-58	1.73212e-56	0.419843	55.7614	Upregulation	0.146376
SUZ12	16.0132	1.47055	1.03288e-57	1.92506e-56	0.384246	55.7156	Upregulation	0.147055
COPB2	16.0093	1.64079	1.10113e-57	2.05044e-56	0.343853	55.6882	Upregulation	0.164079
SMC1A	16.0092	1.63057	1.10144e-57	2.05044e-56	0.359505	55.6882	Upregulation	0.163057
EXOC2	15.9997	1.616	1.28443e-57	2.38972e-56	0.337793	55.6217	Upregulation	0.1616
DNAJA2	15.9945	1.43811	1.39561e-57	2.59506e-56	0.433981	55.5859	Upregulation	0.143811
SMAD2	15.9857	1.48041	1.60734e-57	2.98701e-56	0.385761	55.5248	Upregulation	0.148041
UQCRC1	15.9733	1.59894	1.96172e-57	3.64345e-56	0.353699	55.4385	Upregulation	0.159894
SPCS3	15.9665	1.25151	2.18874e-57	4.06272e-56	0.484979	55.3912	Upregulation	0.125151
LMAN1	15.9658	1.48316	2.21352e-57	4.10634e-56	0.399142	55.3865	Upregulation	0.148316
APH1A	15.9538	1.39737	2.68163e-57	4.97185e-56	0.398384	55.3035	Upregulation	0.139737
ILK	15.9524	1.50423	2.7419e-57	5.08063e-56	0.364807	55.2941	Upregulation	0.150423
ATP13A1	15.9504	2.09881	2.82913e-57	5.23924e-56	0.286291	55.2807	Upregulation	0.209881
ARHGAP35	15.95	1.81899	2.84766e-57	5.27049e-56	0.314819	55.2781	Upregulation	0.181899
ETFB	15.9481	1.53228	2.93519e-57	5.42934e-56	0.384499	55.2653	Upregulation	0.153228
PDE7A	15.9455	1.31025	3.06408e-57	5.66446e-56	0.50669	55.2468	Upregulation	0.131025
UBE3C	15.9448	1.65526	3.09766e-57	5.72322e-56	0.330725	55.2424	Upregulation	0.165526
ZFAND6	15.9437	1.54789	3.1497e-57	5.816e-56	0.367836	55.2354	Upregulation	0.154789
RBM33	15.9431	1.37322	3.18001e-57	5.86858e-56	0.400909	55.2315	Upregulation	0.137322
TRG-AS1	15.9424	1.5824	3.21642e-57	5.93234e-56	0.378945	55.2268	Upregulation	0.15824
LSM2	15.9404	1.47916	3.32099e-57	6.12167e-56	0.397627	55.2131	Upregulation	0.147916
DYRK1A	15.9374	1.56011	3.48532e-57	6.42087e-56	0.379955	55.1924	Upregulation	0.156011
ODC1	15.9299	2.04671	3.92781e-57	7.22772e-56	0.345872	55.141	Upregulation	0.204671
ANKFY1	15.9185	1.97282	4.71279e-57	8.66718e-56	0.298409	55.0621	Upregulation	0.197282
CNPY2	15.9184	1.38084	4.71965e-57	8.6748e-56	0.398384	55.0617	Upregulation	0.138084
MARK2	15.9182	1.68174	4.74162e-57	8.71016e-56	0.334511	55.06	Upregulation	0.168174
SEC24B	15.9158	1.88953	4.92719e-57	9.04584e-56	0.302449	55.0436	Upregulation	0.188953
ORMDL3	15.915	1.86611	4.98799e-57	9.1522e-56	0.316587	55.0385	Upregulation	0.186611
SAMD3	15.9047	1.79617	5.88032e-57	1.07833e-55	0.355213	54.9672	Upregulation	0.179617
HMOX2	15.9033	1.324	6.01331e-57	1.10208e-55	0.427922	54.9578	Upregulation	0.1324
IL16	15.9013	1.33078	6.20661e-57	1.13686e-55	0.455693	54.9443	Upregulation	0.133078
CHMP2A	15.9007	1.34389	6.26272e-57	1.14648e-55	0.426912	54.9406	Upregulation	0.134389
LRRC8C	15.8987	1.6484	6.46893e-57	1.18355e-55	0.35799	54.9268	Upregulation	0.16484
RAB8A	15.8982	1.36705	6.52515e-57	1.19315e-55	0.388791	54.9233	Upregulation	0.136705
POLR1D	15.8951	1.20165	6.84668e-57	1.25123e-55	0.502903	54.9027	Upregulation	0.120165
FIS1	15.8938	1.22126	6.99418e-57	1.27745e-55	0.484726	54.8937	Upregulation	0.122126
USP10	15.8909	1.56595	7.32605e-57	1.3373e-55	0.354708	54.8738	Upregulation	0.156595
HUWE1	15.8896	1.37537	7.4859e-57	1.36569e-55	0.428427	54.8646	Upregulation	0.137537
RNF115	15.8835	1.5979	8.24532e-57	1.50338e-55	0.360767	54.8229	Upregulation	0.15979
SRI	15.8786	1.2433	8.90982e-57	1.62361e-55	0.481949	54.7895	Upregulation	0.12433
CTSA	15.8705	1.45484	1.01461e-56	1.84784e-55	0.381722	54.7333	Upregulation	0.145484
CMTM3	15.8636	1.42646	1.1324e-56	2.0612e-55	0.39081	54.6859	Upregulation	0.142646
CEP85L	15.8605	1.45958	1.18923e-56	2.1634e-55	0.40722	54.6649	Upregulation	0.145958
BORCS5	15.8573	1.93937	1.2514e-56	2.2752e-55	0.299924	54.643	Upregulation	0.193937
SIAH2	15.8566	2.02052	1.26495e-56	2.29852e-55	0.310275	54.6386	Upregulation	0.202052
ZNF655	15.8425	1.40051	1.58319e-56	2.87515e-55	0.380964	54.5413	Upregulation	0.140051
RNF166	15.8362	1.41381	1.75065e-56	3.17747e-55	0.382227	54.4979	Upregulation	0.141381
USP36	15.8304	1.65128	1.91875e-56	3.48058e-55	0.341833	54.4583	Upregulation	0.165128
CDK6	15.8266	1.81224	2.03815e-56	3.69508e-55	0.389296	54.4324	Upregulation	0.181224
BOD1L1	15.8232	1.1855	2.15261e-56	3.90037e-55	0.491795	54.4089	Upregulation	0.11855
AP2M1	15.8112	1.28684	2.60323e-56	4.71418e-55	0.456955	54.3266	Upregulation	0.128684
HIST1H1C	15.8086	1.60861	2.713e-56	4.91017e-55	0.454178	54.3089	Upregulation	0.160861
CNTRL	15.7992	1.39311	3.15055e-56	5.69885e-55	0.420096	54.2442	Upregulation	0.139311
TMC8	15.7837	1.3952	4.03064e-56	7.28667e-55	0.407725	54.1375	Upregulation	0.13952
REST	15.7827	1.29553	4.09514e-56	7.39907e-55	0.436758	54.1308	Upregulation	0.129553
SOCS3	15.7815	1.78719	4.16838e-56	7.52715e-55	0.339056	54.1234	Upregulation	0.178719
FIP1L1	15.7789	1.47335	4.34949e-56	7.84974e-55	0.368594	54.1051	Upregulation	0.147335
ADAM8	15.7744	1.70973	4.66965e-56	8.42279e-55	0.329967	54.0745	Upregulation	0.170973
RB1	15.7707	1.61413	4.95306e-56	8.92895e-55	0.338298	54.0492	Upregulation	0.161413
LPIN1	15.7667	1.55356	5.27601e-56	9.50576e-55	0.365817	54.022	Upregulation	0.155356
UBE2E1	15.7626	1.84507	5.62263e-56	1.01245e-54	0.311033	53.9946	Upregulation	0.184507
RANBP2	15.7521	1.33711	6.64223e-56	1.19538e-54	0.410755	53.9225	Upregulation	0.133711
TMEM248	15.749	1.45258	6.9727e-56	1.25414e-54	0.377935	53.9017	Upregulation	0.145258
ANP32E	15.7485	1.42321	7.03031e-56	1.26308e-54	0.443827	53.8986	Upregulation	0.142321
FBXL17	15.7243	1.60699	1.0312e-55	1.85164e-54	0.347387	53.7324	Upregulation	0.160699
REV3L	15.7086	1.77641	1.32108e-55	2.3708e-54	0.323656	53.6251	Upregulation	0.177641
HSPA9	15.6956	1.2853	1.61983e-55	2.90532e-54	0.428175	53.5368	Upregulation	0.12853
H2AFY	15.6933	1.41896	1.67969e-55	3.01099e-54	0.411765	53.5213	Upregulation	0.141896
STX11	15.6797	2.30548	2.08105e-55	3.72837e-54	0.266599	53.4285	Upregulation	0.230548
ABHD3	15.6791	1.77938	2.10161e-55	3.76309e-54	0.326685	53.4245	Upregulation	0.177938
SH3BP1	15.6767	1.60369	2.18321e-55	3.90701e-54	0.362787	53.4082	Upregulation	0.160369
AKIRIN2	15.667	1.68013	2.54343e-55	4.54655e-54	0.339308	53.3423	Upregulation	0.168013
FBXO6	15.6645	2.39503	2.6468e-55	4.72867e-54	0.259783	53.3253	Upregulation	0.239503
OTUD5	15.6547	1.69072	3.08609e-55	5.5104e-54	0.321383	53.2588	Upregulation	0.169072
KTN1	15.6541	1.08073	3.11419e-55	5.55748e-54	0.566019	53.2551	Upregulation	0.108073
CCNDBP1	15.6373	1.29333	4.05447e-55	7.23142e-54	0.445847	53.1408	Upregulation	0.129333
NSMCE2	15.6328	1.82951	4.35047e-55	7.75501e-54	0.330472	53.1104	Upregulation	0.182951
GRAP2	15.6281	1.43044	4.6858e-55	8.3481e-54	0.447362	53.0784	Upregulation	0.143044
SACM1L	15.6253	1.6255	4.89903e-55	8.72312e-54	0.336026	53.0593	Upregulation	0.16255
DPP7	15.6232	1.18003	5.06372e-55	9.01133e-54	0.501136	53.0452	Upregulation	0.118003
LRCH3	15.6218	1.83075	5.17304e-55	9.20075e-54	0.30876	53.0362	Upregulation	0.183075
COPZ1	15.6127	1.51712	5.96186e-55	1.05978e-53	0.364302	52.9748	Upregulation	0.151712
ATOX1	15.612	1.54733	6.03157e-55	1.07158e-53	0.365312	52.97	Upregulation	0.154733
SUSD6	15.6012	1.79646	7.14411e-55	1.26853e-53	0.31381	52.8967	Upregulation	0.179646
TPR	15.5976	1.1344	7.56307e-55	1.34217e-53	0.567281	52.8722	Upregulation	0.11344
RNF111	15.5917	1.72784	8.29198e-55	1.47071e-53	0.322393	52.8325	Upregulation	0.172784
HIVEP3	15.579	2.02148	1.01107e-54	1.79228e-53	0.298409	52.7466	Upregulation	0.202148
NDUFAB1	15.5753	1.29687	1.07114e-54	1.89773e-53	0.453673	52.7218	Upregulation	0.129687
KCNAB2	15.573	1.44763	1.1105e-54	1.96635e-53	0.372886	52.7063	Upregulation	0.144763
KLF3	15.5722	1.81173	1.12535e-54	1.99156e-53	0.339561	52.7008	Upregulation	0.181173
CASP8	15.5671	1.2002	1.21743e-54	2.15331e-53	0.498107	52.6669	Upregulation	0.12002
AGFG1	15.5584	1.59654	1.39461e-54	2.46533e-53	0.345367	52.6081	Upregulation	0.159654
MDH1	15.5579	1.33805	1.40638e-54	2.48475e-53	0.429942	52.6047	Upregulation	0.133805
PDCD10	15.547	1.26303	1.66854e-54	2.94631e-53	0.437263	52.5307	Upregulation	0.126303
BECN1	15.5465	1.62888	1.68135e-54	2.96729e-53	0.332744	52.5276	Upregulation	0.162888
BTN3A3	15.5449	1.76137	1.72271e-54	3.0386e-53	0.312042	52.5173	Upregulation	0.176137
TRIM28	15.5389	1.46724	1.89059e-54	3.33287e-53	0.359758	52.4772	Upregulation	0.146724
USP33	15.535	1.39778	2.01119e-54	3.54352e-53	0.371371	52.4506	Upregulation	0.139778
CSGALNACT2	15.5288	1.63221	2.21467e-54	3.89988e-53	0.357485	52.4089	Upregulation	0.163221
NOSIP	15.521	1.11447	2.50007e-54	4.40001e-53	0.520828	52.3565	Upregulation	0.111447
UHRF2	15.5208	1.74634	2.50752e-54	4.41069e-53	0.329462	52.3555	Upregulation	0.174634
OXCT1	15.5184	1.90779	2.60494e-54	4.57952e-53	0.307498	52.3392	Upregulation	0.190779
CCT3	15.5138	1.3158	2.79853e-54	4.91716e-53	0.442313	52.3083	Upregulation	0.13158
MT1E	15.5098	3.13221	2.97816e-54	5.2299e-53	0.230497	52.2815	Upregulation	0.313221
TBCC	15.5053	1.79061	3.19355e-54	5.60504e-53	0.321383	52.2514	Upregulation	0.179061
IL12RB1	15.4988	1.80889	3.53505e-54	6.20101e-53	0.310275	52.2075	Upregulation	0.180889
ST8SIA4	15.4958	1.58961	3.70305e-54	6.49214e-53	0.364807	52.1876	Upregulation	0.158961
MYADM	15.4954	2.11962	3.72661e-54	6.52986e-53	0.347135	52.1851	Upregulation	0.211962
RFC1	15.4924	1.48355	3.90552e-54	6.83959e-53	0.386014	52.165	Upregulation	0.148355
RFX3	15.4904	1.85942	4.0278e-54	7.04986e-53	0.309013	52.1518	Upregulation	0.185942
KCMF1	15.485	1.51518	4.37972e-54	7.66163e-53	0.348144	52.1157	Upregulation	0.151518
MPG	15.4821	1.53943	4.58304e-54	8.0129e-53	0.357485	52.0962	Upregulation	0.153943
UBA52	15.4728	2.58054	5.29269e-54	9.24351e-53	0.922494	52.0342	Upregulation	0.258054
ETFA	15.4729	1.65005	5.28983e-54	9.24351e-53	0.331987	52.0342	Upregulation	0.165005
S100PBP	15.4599	1.72683	6.47125e-54	1.12957e-52	0.324665	51.9471	Upregulation	0.172683
PKN1	15.457	1.38566	6.76296e-54	1.17984e-52	0.390053	51.9282	Upregulation	0.138566
ZDHHC20	15.4546	1.6221	7.02699e-54	1.22523e-52	0.331229	51.9118	Upregulation	0.16221
THADA	15.4525	1.79547	7.25768e-54	1.26476e-52	0.332997	51.898	Upregulation	0.179547
CHD8	15.4489	1.53753	7.66935e-54	1.33577e-52	0.352941	51.8743	Upregulation	0.153753
DGCR6L	15.4481	1.50267	7.76645e-54	1.35195e-52	0.358243	51.869	Upregulation	0.150267
ARL8B	15.4439	1.75155	8.29007e-54	1.44231e-52	0.325675	51.8409	Upregulation	0.175155
PTBP1	15.4427	1.43664	8.44708e-54	1.46883e-52	0.384751	51.833	Upregulation	0.143664
DENND4C	15.4387	1.61191	8.98613e-54	1.56171e-52	0.336026	51.8064	Upregulation	0.161191
PTPN6	15.4377	1.45653	9.13107e-54	1.58603e-52	0.414542	51.7997	Upregulation	0.145653
DHX36	15.4332	1.20042	9.78236e-54	1.69823e-52	0.465287	51.77	Upregulation	0.120042
SCML4	15.4274	1.48565	1.0717e-53	1.85948e-52	0.379702	51.7306	Upregulation	0.148565
GRSF1	15.4206	1.52472	1.19025e-53	2.06405e-52	0.348902	51.6853	Upregulation	0.152472
OCIAD1	15.42	1.22821	1.2002e-53	2.08018e-52	0.442313	51.6819	Upregulation	0.122821
RAB4B	15.4177	2.0345	1.24494e-53	2.15654e-52	0.283514	51.6662	Upregulation	0.20345
SLBP	15.4119	1.64674	1.36083e-53	2.35602e-52	0.349912	51.6278	Upregulation	0.164674
NCOA1	15.4107	1.61751	1.38721e-53	2.40038e-52	0.347892	51.6197	Upregulation	0.161751
ATP6V0D1	15.4053	1.51786	1.50716e-53	2.60475e-52	0.353951	51.5842	Upregulation	0.151786
UBE2J1	15.4053	1.97898	1.50776e-53	2.60475e-52	0.286039	51.5842	Upregulation	0.197898
TMEM238	15.4029	1.47036	1.5658e-53	2.70354e-52	0.360263	51.5681	Upregulation	0.147036
PRDX1	15.3999	1.28643	1.63908e-53	2.82855e-52	0.584448	51.5484	Upregulation	0.128643
KANSL1	15.3888	1.29051	1.94701e-53	3.35812e-52	0.469326	51.4739	Upregulation	0.129051
RAB14	15.3757	1.29465	2.38181e-53	4.10583e-52	0.425145	51.3866	Upregulation	0.129465
CSRNP1	15.375	2.23892	2.40972e-53	4.1517e-52	0.267862	51.3818	Upregulation	0.223892
FOSL2	15.3698	2.2897	2.60955e-53	4.49355e-52	0.262055	51.3474	Upregulation	0.22897
CSTB	15.3604	1.25707	3.01655e-53	5.19158e-52	0.612219	51.2847	Upregulation	0.125707
MLLT10	15.3528	1.52773	3.39085e-53	5.83263e-52	0.3436	51.2341	Upregulation	0.152773
TMEM165	15.3504	1.36051	3.5195e-53	6.05066e-52	0.392578	51.2182	Upregulation	0.136051
ZMYM2	15.3426	1.43212	3.97154e-53	6.82412e-52	0.379702	51.166	Upregulation	0.143212
TMC6	15.3425	1.30526	3.97818e-53	6.83185e-52	0.419843	51.1655	Upregulation	0.130526
PSEN1	15.3391	1.81533	4.19098e-53	7.19343e-52	0.301944	51.1431	Upregulation	0.181533
DR1	15.3373	1.40193	4.30907e-53	7.38817e-52	0.381217	51.1315	Upregulation	0.140193
PPP4R3B	15.325	1.28069	5.20389e-53	8.91281e-52	0.420348	51.05	Upregulation	0.128069
C9orf78	15.3218	1.13434	5.4655e-53	9.35585e-52	0.495077	51.0289	Upregulation	0.113434
OSBPL3	15.3145	1.81086	6.11491e-53	1.04619e-51	0.315072	50.9804	Upregulation	0.181086
DCAF8	15.3101	1.7996	6.54706e-53	1.11953e-51	0.305478	50.951	Upregulation	0.17996
ITPR1	15.3074	1.81995	6.82654e-53	1.16669e-51	0.30876	50.933	Upregulation	0.181995
ANXA7	15.3038	1.30431	7.21534e-53	1.23248e-51	0.430447	50.9092	Upregulation	0.130431
BTBD9	15.3015	1.63659	7.47326e-53	1.27585e-51	0.337541	50.8942	Upregulation	0.163659
IQSEC1	15.2995	1.70594	7.7105e-53	1.31565e-51	0.3128	50.8809	Upregulation	0.170594
DNAJB14	15.2853	1.2674	9.58211e-53	1.63413e-51	0.430699	50.7867	Upregulation	0.12674
DCTN3	15.2849	1.35543	9.64739e-53	1.64439e-51	0.402424	50.784	Upregulation	0.135543
SLC38A2	15.2809	1.42832	1.0245e-52	1.74531e-51	0.415804	50.7581	Upregulation	0.142832
XPO1	15.2786	1.48346	1.06142e-52	1.80724e-51	0.361272	50.743	Upregulation	0.148346
ELOC	15.2519	1.28265	1.59957e-52	2.72064e-51	0.433224	50.5653	Upregulation	0.128265
MOB4	15.2512	1.44494	1.61699e-52	2.74879e-51	0.352689	50.5609	Upregulation	0.144494
TNIP3	15.2362	2.97169	2.03211e-52	3.45265e-51	0.244888	50.4618	Upregulation	0.297169
ATP6V1H	15.2329	1.64188	2.13849e-52	3.63145e-51	0.319111	50.4399	Upregulation	0.164188
PSMD11	15.2322	1.55498	2.16059e-52	3.66703e-51	0.34663	50.4357	Upregulation	0.155498
NT5C	15.2291	1.55968	2.26839e-52	3.84795e-51	0.344105	50.4148	Upregulation	0.155968
BDP1	15.225	1.2462	2.41318e-52	4.08921e-51	0.428427	50.3884	Upregulation	0.12462
NBEAL2	15.2236	1.78356	2.46428e-52	4.17357e-51	0.31381	50.3795	Upregulation	0.178356
COMT	15.2192	1.58513	2.63772e-52	4.46495e-51	0.338046	50.3502	Upregulation	0.158513
GATA3	15.2119	1.39699	2.94737e-52	4.98646e-51	0.389296	50.3022	Upregulation	0.139699
PRDX6	15.2096	1.34645	3.05431e-52	5.16465e-51	0.423125	50.287	Upregulation	0.134645
ADA	15.2086	1.95516	3.09976e-52	5.23873e-51	0.288816	50.2808	Upregulation	0.195516
STK39	15.2084	1.6167	3.11067e-52	5.25437e-51	0.346377	50.2795	Upregulation	0.16167
SSBP4	15.1932	1.28689	3.92362e-52	6.62407e-51	0.426407	50.1789	Upregulation	0.128689
PHB2	15.1884	1.2523	4.21814e-52	7.11753e-51	0.456198	50.1477	Upregulation	0.12523
VDAC3	15.1861	1.42281	4.37298e-52	7.37489e-51	0.370613	50.1322	Upregulation	0.142281
VAPA	15.1773	1.15818	4.9972e-52	8.42317e-51	0.478919	50.0745	Upregulation	0.115818
NDUFAF3	15.1745	1.40649	5.22071e-52	8.79527e-51	0.386014	50.0558	Upregulation	0.140649
GPBP1L1	15.1701	1.44781	5.57883e-52	9.39363e-51	0.359505	50.0272	Upregulation	0.144781
ST3GAL1	15.1673	1.51467	5.82054e-52	9.79545e-51	0.365817	50.009	Upregulation	0.151467
ARHGEF6	15.1638	1.34619	6.14449e-52	1.03352e-50	0.396112	49.9857	Upregulation	0.134619
FAM160B1	15.1611	1.7304	6.40256e-52	1.07636e-50	0.31078	49.968	Upregulation	0.17304
PLCL2	15.1594	1.42242	6.5661e-52	1.10327e-50	0.370613	49.9573	Upregulation	0.142242
FOXK2	15.1567	2.55785	6.83954e-52	1.14861e-50	0.242111	49.9398	Upregulation	0.255785
POLR2G	15.1551	1.39519	7.0142e-52	1.17732e-50	0.387528	49.9291	Upregulation	0.139519
CD55	15.1403	1.77658	8.78207e-52	1.47328e-50	0.357233	49.8317	Upregulation	0.177658
RHEB	15.1393	1.33473	8.91746e-52	1.49521e-50	0.382984	49.8253	Upregulation	0.133473
NDUFA2	15.1387	1.30015	9.00016e-52	1.50828e-50	0.449634	49.8215	Upregulation	0.130015
WAPL	15.1385	1.32562	9.01976e-52	1.51077e-50	0.386519	49.8208	Upregulation	0.132562
EMC7	15.1323	1.30061	9.9114e-52	1.65925e-50	0.403938	49.7801	Upregulation	0.130061
WASHC4	15.1295	1.56327	1.03418e-51	1.73039e-50	0.337541	49.7619	Upregulation	0.156327
ST6GALNAC6	15.1286	2.42736	1.04949e-51	1.75509e-50	0.248675	49.7557	Upregulation	0.242736
STRN	15.1282	1.71195	1.05566e-51	1.76449e-50	0.305478	49.7534	Upregulation	0.171195
GTF2F1	15.1253	1.63709	1.1033e-51	1.84315e-50	0.328452	49.7344	Upregulation	0.163709
STARD7	15.1065	1.62979	1.46695e-51	2.44938e-50	0.331987	49.6109	Upregulation	0.162979
OXA1L	15.1061	1.39408	1.47518e-51	2.46054e-50	0.385256	49.609	Upregulation	0.139408
EIF4E3	15.1061	1.42281	1.47518e-51	2.46054e-50	0.366069	49.609	Upregulation	0.142281
MTA2	15.1054	1.90415	1.49256e-51	2.48822e-50	0.292603	49.6041	Upregulation	0.190415
CDC123	15.0974	1.4795	1.68392e-51	2.80577e-50	0.355718	49.5519	Upregulation	0.14795
RAD51B	15.0961	1.89585	1.71814e-51	2.8613e-50	0.306741	49.5434	Upregulation	0.189585
PNPT1	15.095	1.94313	1.7465e-51	2.90701e-50	0.286039	49.5366	Upregulation	0.194313
TMED5	15.0909	1.31024	1.85808e-51	3.09111e-50	0.386014	49.5099	Upregulation	0.131024
STX16	15.0882	1.49657	1.93535e-51	3.21799e-50	0.356981	49.4924	Upregulation	0.149657
ZMAT2	15.0849	1.39537	2.03727e-51	3.38569e-50	0.380712	49.4704	Upregulation	0.139537
KRT10	15.0741	1.16015	2.3983e-51	3.9836e-50	0.496087	49.3997	Upregulation	0.116015
PCM1	15.074	1.04235	2.40287e-51	3.98912e-50	0.52411	49.3991	Upregulation	0.104235
NPEPPS	15.0684	1.51869	2.61521e-51	4.33938e-50	0.349154	49.3626	Upregulation	0.151869
DEGS1	15.0586	1.39592	3.03183e-51	5.02805e-50	0.371623	49.2986	Upregulation	0.139592
RBM25	15.0468	1.0829	3.62396e-51	6.00693e-50	0.534461	49.2213	Upregulation	0.10829
RNASET2	15.0439	1.13547	3.78489e-51	6.27042e-50	0.588235	49.2027	Upregulation	0.113547
POLR2L	15.0334	1.05894	4.43969e-51	7.3514e-50	0.584448	49.1336	Upregulation	0.105894
PIN1	15.0275	1.31652	4.85185e-51	8.02554e-50	0.39485	49.0955	Upregulation	0.131652
SLC27A2	15.0271	2.83864	4.88211e-51	8.07142e-50	0.235042	49.0931	Upregulation	0.283864
METRNL	15.0264	2.58938	4.93383e-51	8.1527e-50	0.258773	49.0887	Upregulation	0.258938
SNRPD3	15.0242	1.23099	5.09461e-51	8.41402e-50	0.449634	49.075	Upregulation	0.123099
RABGEF1	15.0213	1.99087	5.32886e-51	8.79635e-50	0.277455	49.0557	Upregulation	0.199087
C14orf119	15.0105	1.46319	6.26524e-51	1.03367e-49	0.361525	48.9856	Upregulation	0.146319
PLEKHF1	15.0068	1.72483	6.62454e-51	1.09238e-49	0.320121	48.9616	Upregulation	0.172483
HMGA1	15.0053	1.67158	6.77341e-51	1.11635e-49	0.338046	48.9522	Upregulation	0.167158
ZNF217	15.0033	1.37842	6.99064e-51	1.15156e-49	0.387276	48.9387	Upregulation	0.137842
EIF2S3	15.0018	1.27778	7.14443e-51	1.17629e-49	0.454683	48.9295	Upregulation	0.127778
FLOT1	14.998	1.64578	7.56527e-51	1.24493e-49	0.323151	48.9049	Upregulation	0.164578
VSIR	14.9815	1.47379	9.69442e-51	1.59448e-49	0.379197	48.7974	Upregulation	0.147379
FDFT1	14.9798	1.34001	9.94754e-51	1.63527e-49	0.424893	48.7864	Upregulation	0.134001
HK1	14.9754	1.54258	1.06397e-50	1.74815e-49	0.353699	48.7574	Upregulation	0.154258
UBE2R2	14.9717	1.47849	1.12344e-50	1.84492e-49	0.354456	48.734	Upregulation	0.147849
MAGOH	14.9707	1.24945	1.14087e-50	1.87257e-49	0.422873	48.7276	Upregulation	0.124945
PSPC1	14.9696	1.58205	1.16007e-50	1.90311e-49	0.320879	48.7205	Upregulation	0.158205
NUTM2B-AS1	14.9694	1.34499	1.16318e-50	1.90723e-49	0.406715	48.7196	Upregulation	0.134499
GIMAP2	14.9656	1.3561	1.23259e-50	2.02e-49	0.386519	48.6946	Upregulation	0.13561
COPS2	14.9639	1.58106	1.26375e-50	2.07e-49	0.325928	48.684	Upregulation	0.158106
RIOK3	14.9632	1.5447	1.27808e-50	2.0924e-49	0.336279	48.6794	Upregulation	0.15447
C21orf91	14.9504	1.51638	1.54709e-50	2.53152e-49	0.349659	48.5966	Upregulation	0.151638
SMAP1	14.9479	1.1729	1.60811e-50	2.63001e-49	0.442313	48.58	Upregulation	0.11729
TRIM33	14.9434	1.53216	1.71852e-50	2.80915e-49	0.340823	48.5514	Upregulation	0.153216
DYNLRB1	14.9406	1.22153	1.7922e-50	2.92809e-49	0.476142	48.5334	Upregulation	0.122153
PANK2	14.9404	1.70723	1.79781e-50	2.93574e-49	0.305731	48.5323	Upregulation	0.170723
RIC1	14.9384	2.0406	1.85352e-50	3.02518e-49	0.271901	48.5192	Upregulation	0.20406
U2AF1	14.9148	1.90662	2.64211e-50	4.31004e-49	0.279727	48.3655	Upregulation	0.190662
DIP2A	14.9093	1.51955	2.86578e-50	4.67252e-49	0.34562	48.3304	Upregulation	0.151956
GTF2A2	14.9022	1.22186	3.19089e-50	5.19994e-49	0.411765	48.284	Upregulation	0.122186
MAZ	14.8999	1.40446	3.30021e-50	5.37535e-49	0.39586	48.2696	Upregulation	0.140446
SRRM1	14.8923	1.06172	3.69611e-50	6.01712e-49	0.578642	48.2206	Upregulation	0.106172
ANAPC16	14.869	1.01205	5.23742e-50	8.52196e-49	0.634183	48.0695	Upregulation	0.101205
RTF1	14.8609	1.21694	5.91544e-50	9.62028e-49	0.419339	48.0168	Upregulation	0.121694
THOC2	14.8606	1.41954	5.94193e-50	9.65843e-49	0.36102	48.0151	Upregulation	0.141954
TMEM167A	14.857	1.39159	6.2715e-50	1.0189e-48	0.379955	47.9919	Upregulation	0.139159
RAPGEF2	14.8525	2.22344	6.69941e-50	1.08786e-48	0.267862	47.9634	Upregulation	0.222344
HECTD4	14.8512	1.74318	6.8316e-50	1.10876e-48	0.304216	47.9552	Upregulation	0.174318
CHMP4A	14.8497	1.1866	6.98533e-50	1.13314e-48	0.462509	47.9457	Upregulation	0.11866
POLR2E	14.8412	1.39279	7.93751e-50	1.28694e-48	0.366827	47.8904	Upregulation	0.139279
PSENEN	14.8296	1.65948	9.43119e-50	1.52757e-48	0.320121	47.816	Upregulation	0.165948
ATP6V1A	14.8199	2.11915	1.08921e-49	1.76329e-48	0.266094	47.7537	Upregulation	0.211915
SMDT1	14.8198	1.07975	1.09167e-49	1.76638e-48	0.582681	47.7529	Upregulation	0.107975
MED13	14.8161	1.6225	1.15339e-49	1.86531e-48	0.316082	47.7292	Upregulation	0.16225
OXNAD1	14.8112	1.10605	1.23968e-49	2.00384e-48	0.537238	47.6981	Upregulation	0.110605
HDGF	14.8027	1.63914	1.40648e-49	2.2723e-48	0.332744	47.6435	Upregulation	0.163914
ANTXR2	14.8017	1.68677	1.42897e-49	2.30746e-48	0.365059	47.6369	Upregulation	0.168677
RPRD2	14.7922	1.55007	1.64552e-49	2.6558e-48	0.336531	47.5758	Upregulation	0.155007
NUDT5	14.78	1.4181	1.97215e-49	3.18136e-48	0.365564	47.4974	Upregulation	0.14181
FUS	14.7661	1.00558	2.42252e-49	3.9059e-48	0.65438	47.4083	Upregulation	0.100558
PHIP	14.7631	1.28962	2.53294e-49	4.08188e-48	0.421863	47.3891	Upregulation	0.128962
R3HDM1	14.7614	1.71183	2.59677e-49	4.18263e-48	0.309265	47.3786	Upregulation	0.171183
DEK	14.7491	1.16317	3.12007e-49	5.02296e-48	0.586721	47.299	Upregulation	0.116317
RALBP1	14.7446	1.32848	3.33458e-49	5.3656e-48	0.380964	47.2704	Upregulation	0.132848
NDUFA3	14.7444	1.105	3.34359e-49	5.37738e-48	0.49331	47.2694	Upregulation	0.1105
BTAF1	14.7415	1.85473	3.48815e-49	5.60704e-48	0.299672	47.2513	Upregulation	0.185473
PSMD6	14.7334	1.47476	3.9321e-49	6.31432e-48	0.354203	47.1997	Upregulation	0.147476
UBE2Z	14.7314	1.59626	4.05434e-49	6.50735e-48	0.326938	47.1866	Upregulation	0.159626
FAM120A	14.7293	1.39554	4.18037e-49	6.70624e-48	0.365312	47.1735	Upregulation	0.139554
FBXW5	14.7259	1.28431	4.39462e-49	7.04641e-48	0.386014	47.152	Upregulation	0.128431
HBS1L	14.7258	1.6238	4.40478e-49	7.05915e-48	0.324161	47.1512	Upregulation	0.16238
ADSL	14.7253	1.67351	4.43569e-49	7.10512e-48	0.323656	47.1484	Upregulation	0.167351
RSBN1L	14.7187	1.08957	4.89052e-49	7.82974e-48	0.470841	47.1063	Upregulation	0.108957
IFI27L2	14.7165	1.33376	5.05373e-49	8.08699e-48	0.414542	47.0922	Upregulation	0.133376
NUMB	14.7082	1.70901	5.70859e-49	9.13031e-48	0.315072	47.0395	Upregulation	0.170901
NDUFA9	14.7021	1.53106	6.24866e-49	9.98908e-48	0.329967	47.0005	Upregulation	0.153106
APOBEC3C	14.6934	1.56573	7.10784e-49	1.13569e-47	0.350417	46.9447	Upregulation	0.156573
CLNS1A	14.6903	1.29602	7.43498e-49	1.18736e-47	0.401161	46.9254	Upregulation	0.129602
LAMTOR2	14.6864	1.41044	7.87978e-49	1.25777e-47	0.371371	46.9004	Upregulation	0.141044
TOR1AIP1	14.685	1.40899	8.04174e-49	1.28298e-47	0.344862	46.8918	Upregulation	0.140898
RLF	14.6843	1.88251	8.12708e-49	1.29595e-47	0.287301	46.8874	Upregulation	0.188251
TM9SF3	14.684	1.24382	8.15938e-49	1.30045e-47	0.414037	46.8859	Upregulation	0.124382
SLC25A5	14.679	1.47289	8.78948e-49	1.40017e-47	0.532694	46.8538	Upregulation	0.147289
SGMS1	14.6778	1.70976	8.94713e-49	1.42458e-47	0.316587	46.8463	Upregulation	0.170976
TIMM17B	14.6733	1.51634	9.55251e-49	1.52021e-47	0.332744	46.8181	Upregulation	0.151634
GDI1	14.671	1.39394	9.88863e-49	1.57291e-47	0.351174	46.8033	Upregulation	0.139394
SNRPD1	14.668	1.27281	1.03279e-48	1.64196e-47	0.421611	46.7846	Upregulation	0.127281
MSI2	14.6661	1.61976	1.06319e-48	1.68945e-47	0.367836	46.7723	Upregulation	0.161976
MAP3K1	14.6609	1.42474	1.14826e-48	1.82373e-47	0.368594	46.739	Upregulation	0.142474
CCT8	14.6571	1.23421	1.21278e-48	1.92525e-47	0.447362	46.7155	Upregulation	0.123421
PSD4	14.6495	1.69245	1.35735e-48	2.15367e-47	0.306993	46.6668	Upregulation	0.169245
PPHLN1	14.6486	1.30128	1.37478e-48	2.18025e-47	0.383237	46.6615	Upregulation	0.130128
PHF20L1	14.6474	1.40048	1.39975e-48	2.21874e-47	0.356728	46.6539	Upregulation	0.140048
CIAO1	14.6435	1.49002	1.48343e-48	2.35021e-47	0.337541	46.6289	Upregulation	0.149002
BAZ1B	14.6373	1.32824	1.62303e-48	2.5701e-47	0.376925	46.59	Upregulation	0.132824
NDUFS2	14.6367	1.44352	1.63936e-48	2.59468e-47	0.359758	46.5859	Upregulation	0.144352
HADHA	14.6267	1.21107	1.89714e-48	2.9997e-47	0.437263	46.5229	Upregulation	0.121107
AGO2	14.6245	1.56962	1.95918e-48	3.09627e-47	0.340318	46.5092	Upregulation	0.156962
IVNS1ABP	14.6175	1.24705	2.17175e-48	3.4305e-47	0.435749	46.4646	Upregulation	0.124705
UBE2G1	14.6161	1.58501	2.21801e-48	3.50185e-47	0.32618	46.4557	Upregulation	0.158501
CCDC50	14.6105	2.56913	2.40649e-48	3.79754e-47	0.24413	46.4205	Upregulation	0.256913
EP300	14.601	1.49777	2.76688e-48	4.3641e-47	0.345115	46.3601	Upregulation	0.149777
SNRPA	14.5988	1.50919	2.86011e-48	4.50892e-47	0.332492	46.3459	Upregulation	0.150919
GABPB1	14.5928	2.2375	3.12225e-48	4.91974e-47	0.26256	46.3081	Upregulation	0.22375
RNF145	14.591	1.46522	3.20511e-48	5.04782e-47	0.360767	46.2969	Upregulation	0.146522
HSPA1B	14.5868	4.81488	3.40981e-48	5.36755e-47	0.256753	46.2702	Upregulation	0.481488
URI1	14.5866	1.08777	3.41697e-48	5.37617e-47	0.467811	46.2695	Upregulation	0.108777
SLC6A6	14.5857	1.79491	3.4653e-48	5.44952e-47	0.287301	46.2636	Upregulation	0.179491
CELF1	14.5834	1.30244	3.58445e-48	5.63411e-47	0.389043	46.2492	Upregulation	0.130244
COA3	14.5794	1.62599	3.79585e-48	5.96346e-47	0.307498	46.2245	Upregulation	0.162599
FLII	14.5671	1.46353	4.54824e-48	7.14199e-47	0.326938	46.1462	Upregulation	0.146353
HNRNPH3	14.565	1.17192	4.69279e-48	7.36535e-47	0.452159	46.1328	Upregulation	0.117192
DYM	14.5595	1.52564	5.08626e-48	7.97897e-47	0.328957	46.0981	Upregulation	0.152564
DGKZ	14.5584	1.28986	5.16363e-48	8.0929e-47	0.397879	46.0919	Upregulation	0.128986
WDR26	14.5584	1.66445	5.16395e-48	8.0929e-47	0.309265	46.0919	Upregulation	0.166445
NMRK1	14.5522	1.41544	5.65558e-48	8.85902e-47	0.369856	46.0526	Upregulation	0.141544
SCP2	14.5507	1.27254	5.78028e-48	9.04992e-47	0.401414	46.0434	Upregulation	0.127254
ZNF106	14.5422	1.52485	6.54234e-48	1.0238e-46	0.330472	45.9898	Upregulation	0.152485
MFF	14.5396	1.51891	6.79669e-48	1.06308e-46	0.328452	45.9734	Upregulation	0.151891
CAMK1D	14.5367	1.69355	7.09314e-48	1.10891e-46	0.329967	45.9551	Upregulation	0.169355
PPDPF	14.5329	1.14181	7.49586e-48	1.17129e-46	0.725574	45.9313	Upregulation	0.114181
HACD4	14.528	1.5038	8.04871e-48	1.25706e-46	0.337036	45.9006	Upregulation	0.15038
VPS13A	14.5269	1.54991	8.19003e-48	1.27851e-46	0.32618	45.8933	Upregulation	0.154991
STK38	14.5253	1.21738	8.37295e-48	1.30643e-46	0.435496	45.8839	Upregulation	0.121738
ITGAE	14.5186	1.81996	9.23281e-48	1.43989e-46	0.316334	45.8417	Upregulation	0.181996
MICU2	14.5172	1.47292	9.42161e-48	1.46861e-46	0.337541	45.8331	Upregulation	0.147292
CISD3	14.4961	1.58087	1.28225e-47	1.99776e-46	0.332239	45.6995	Upregulation	0.158087
XIST	14.4824	1.21871	1.56635e-47	2.43919e-46	0.290331	45.6128	Upregulation	0.121871
[truncated: 655 more rows]

## Sheet: Table S3 (Sheet 3)
names	scores	logfoldchanges	pvals	pvals_adj	pct_nz_group	log(pvalue)	Signature	size
PTPRCAP	53.1168	4.1437	0	0	0.905534	inf	Upregulation	0.41437
TNFAIP3	41.31	3.22403	0	0	0.695361	inf	Upregulation	0.322403
HLA-A	37.8898	9.21009	0	0	0.992733	inf	Upregulation	0.921009
SARAF	38.0079	3.07175	0	0	0.912641	inf	Upregulation	0.307175
RGS1	38.4753	3.03763	0	0	0.569273	inf	Upregulation	0.303763
CXCR4	49.2621	4.00249	0	0	0.828316	inf	Upregulation	0.400249
IL2RG	39.0299	2.67918	0	0	0.855626	inf	Upregulation	0.267918
MIF	39.2801	2.33853	0	0	0.842929	inf	Upregulation	0.233853
FP236383.3	39.2986	50.8355	0	0	0.987463	inf	Upregulation	5.08355
HLA-C	39.8297	5.75572	0	0	0.984349	inf	Upregulation	0.575572
GABARAP	40.3792	2.15719	0	0	0.765232	inf	Upregulation	0.215719
ARHGDIB	40.8968	3.70973	0	0	0.924219	inf	Upregulation	0.370973
GAPDH	41.2304	5.97423	0	0	0.944342	inf	Upregulation	0.597423
FKBP5	38.5412	2.70136	0	0	0.599617	inf	Upregulation	0.270136
ACTB	41.7868	22.2982	0	0	0.981235	inf	Upregulation	2.22982
NFKBIA	41.8987	4.06935	0	0	0.691767	inf	Upregulation	0.406935
PNRC1	42.6968	3.18496	0	0	0.881099	inf	Upregulation	0.318496
ZFP36L2	43.8201	4.53744	0	0	0.895472	inf	Upregulation	0.453744
PFN1	44.196	7.36306	0	0	0.959275	inf	Upregulation	0.736306
APOO	44.9221	2.84081	0	0	0.748782	inf	Upregulation	0.284081
JUNB	45.745	4.6482	0	0	0.817456	inf	Upregulation	0.46482
ZFP36	47.4702	4.23156	0	0	0.754053	inf	Upregulation	0.423156
SRGN	47.4976	4.69745	0	0	0.883494	inf	Upregulation	0.469745
EEF1G	47.6549	3.54406	0	0	0.85874	inf	Upregulation	0.354406
CD69	47.7152	4.11413	0	0	0.774655	inf	Upregulation	0.411413
PPIA	36.8031	2.92576	1.64909e-296	1.50341e-293	0.899944	292.823	Upregulation	0.292576
CD3E	36.5336	2.46146	3.24419e-292	2.87543e-289	0.91304	288.541	Upregulation	0.246146
TSC22D3	36.4238	3.15281	1.79036e-290	1.54397e-287	0.774655	286.811	Upregulation	0.315281
RNASEK	34.9719	1.88457	6.00915e-268	4.67659e-265	0.748223	264.33	Upregulation	0.188457
MYH9	34.9337	2.23357	2.29212e-267	1.74135e-264	0.812904	263.759	Upregulation	0.223357
LSP1	34.7056	2.08746	6.49527e-264	4.81979e-261	0.779126	260.317	Upregulation	0.208746
JUND	34.6931	3.00362	1.00032e-263	7.2541e-261	0.823285	260.139	Upregulation	0.300362
DDIT4	34.601	2.10431	2.43711e-262	1.72808e-259	0.60321	258.762	Upregulation	0.210431
ALDOA	34.3149	1.8023	4.70002e-258	3.26018e-255	0.676276	254.487	Upregulation	0.18023
FXYD5	33.9454	2.68734	1.42761e-252	9.69193e-250	0.884293	249.014	Upregulation	0.268734
FP671120.4	33.8393	5.4949	5.20867e-251	3.46246e-248	0.770343	247.461	Upregulation	0.54949
ATP6V0C	33.6294	1.84415	6.24651e-248	4.06763e-245	0.593468	244.391	Upregulation	0.184415
LAPTM5	33.5394	2.3693	1.28667e-246	8.21099e-244	0.868722	243.086	Upregulation	0.23693
RAPGEF6	33.2464	2.06658	2.30361e-242	1.44125e-239	0.561367	238.841	Upregulation	0.206658
SOCS3	33.0128	2.94076	5.32925e-239	3.27011e-236	0.455163	235.485	Upregulation	0.294076
SMAP2	32.9857	2.09934	1.30362e-238	7.84829e-236	0.634592	235.105	Upregulation	0.209934
TENT5C	32.915	2.33867	1.34164e-237	7.78346e-235	0.469536	234.109	Upregulation	0.233867
CD74	32.8501	5.56727	1.13618e-236	6.47378e-234	0.854268	233.189	Upregulation	0.556727
IL32	32.7403	6.81554	4.17034e-235	2.33451e-232	0.940669	231.632	Upregulation	0.681554
EEF2	32.6961	3.09253	1.7731e-234	9.58917e-232	0.906013	231.018	Upregulation	0.309253
SH3BGRL3	32.3749	5.33846	6.19847e-230	3.29635e-227	0.944023	226.482	Upregulation	0.533846
NME2	32.0942	1.80155	5.30959e-226	2.77735e-223	0.624451	222.556	Upregulation	0.180155
IFITM1	31.9299	1.0487	1.02855e-223	5.29338e-221	0.889563	220.276	Upregulation	0.10487
DUSP1	31.8485	2.9472	1.38263e-222	7.00269e-220	0.591312	219.155	Upregulation	0.29472
CHST11	31.8272	2.01436	2.72597e-222	1.35907e-219	0.582927	218.867	Upregulation	0.201436
EIF4A1	31.5585	1.78997	1.37227e-218	6.73638e-216	0.650723	215.172	Upregulation	0.178997
IFITM2	31.504	2.8753	7.64823e-218	3.69757e-215	0.828396	214.432	Upregulation	0.28753
CORO1A	31.4166	2.73966	1.20093e-216	5.71929e-214	0.873034	213.243	Upregulation	0.273966
LCP2	31.2848	1.93996	7.50421e-215	3.52124e-212	0.724427	211.453	Upregulation	0.193996
PRDM1	31.0138	1.98616	3.5084e-211	1.62241e-208	0.550347	207.79	Upregulation	0.198616
PRKCH	30.845	1.75434	6.52992e-209	2.97652e-206	0.6738	205.526	Upregulation	0.175434
UBC	30.4154	3.37674	3.4362e-203	1.54426e-200	0.924778	199.811	Upregulation	0.337674
PDE3B	30.2739	2.17576	2.52982e-201	1.12113e-198	0.593149	197.95	Upregulation	0.217576
EEF1A1	29.9614	19.1377	3.12237e-197	1.36477e-194	0.982672	193.865	Upregulation	1.91377
CNN2	29.8624	1.80088	6.0615e-196	2.61365e-193	0.636349	192.583	Upregulation	0.180088
SLC2A3	29.6627	1.99678	2.32557e-193	9.89392e-191	0.594267	190.005	Upregulation	0.199678
PARP8	29.6617	1.79387	2.39447e-193	1.0053e-190	0.621816	189.998	Upregulation	0.179387
HCLS1	29.5988	1.48201	1.54798e-192	6.41467e-190	0.724986	189.193	Upregulation	0.148201
CD96	29.481	1.75603	5.04415e-191	2.06345e-188	0.677314	187.685	Upregulation	0.175603
SKAP1	29.372	1.69996	1.25025e-189	4.98663e-187	0.756049	186.302	Upregulation	0.169996
FYN	29.3085	1.8573	8.07729e-189	3.18185e-186	0.73393	185.497	Upregulation	0.18573
PDE4B	29.213	1.99854	1.32638e-187	5.16123e-185	0.557135	184.287	Upregulation	0.199854
CFL1	28.8827	2.90428	1.96879e-183	7.47858e-181	0.924778	180.126	Upregulation	0.290428
MSN	28.8599	1.71662	3.80775e-183	1.42938e-180	0.736086	179.845	Upregulation	0.171662
HSP90AB1	28.694	3.41502	4.53169e-181	1.68136e-178	0.804679	177.774	Upregulation	0.341502
LIME1	28.6687	1.76069	9.37818e-181	3.43953e-178	0.526232	177.464	Upregulation	0.176069
CYBA	28.511	2.11479	8.5464e-179	3.09885e-176	0.903857	175.509	Upregulation	0.211479
DDX5	28.471	2.1519	2.68065e-178	9.61059e-176	0.908009	175.017	Upregulation	0.21519
DNAJB1	28.4508	5.55779	4.76681e-178	1.68999e-175	0.474886	174.772	Upregulation	0.555779
CAPZB	28.3869	1.5474	2.93418e-177	1.02883e-174	0.7281	173.988	Upregulation	0.15474
TGFB1	28.3515	1.6205	8.01632e-177	2.78027e-174	0.686337	173.556	Upregulation	0.16205
PPDPF	28.1895	1.5296	7.87298e-175	2.70119e-172	0.788789	171.568	Upregulation	0.15296
ITK	28.0463	1.66441	4.42886e-173	1.50336e-170	0.622295	169.823	Upregulation	0.166441
RAC2	28.0288	1.78182	7.24367e-173	2.43296e-170	0.849717	169.614	Upregulation	0.178182
EML4	28.01	1.63546	1.22876e-172	4.08408e-170	0.730017	169.389	Upregulation	0.163546
CBLB	27.8521	2.01632	1.01659e-170	3.30994e-168	0.534457	167.48	Upregulation	0.201632
SPOCK2	27.8115	1.6681	3.14881e-170	1.00472e-167	0.746946	166.998	Upregulation	0.16681
RABGAP1L	27.7873	1.64585	6.18447e-170	1.9538e-167	0.643137	166.709	Upregulation	0.164585
HNRNPDL	27.7229	1.43067	3.69395e-169	1.15556e-166	0.667013	165.937	Upregulation	0.143067
ATXN1	27.6443	1.94717	3.27019e-168	1.01306e-165	0.540286	164.994	Upregulation	0.194717
JAK1	27.5995	1.53259	1.12748e-167	3.45921e-165	0.785115	164.461	Upregulation	0.153259
BTG1	27.5545	3.5029	3.90942e-167	1.18802e-164	0.939072	163.925	Upregulation	0.35029
MYL6	27.4787	2.62405	3.15205e-166	9.48826e-164	0.914956	163.023	Upregulation	0.262405
ARID5B	27.2939	1.75841	5.01482e-164	1.49545e-161	0.59259	160.825	Upregulation	0.175841
ICOS	27.2805	1.50298	7.21926e-164	2.13289e-161	0.509622	160.671	Upregulation	0.150298
AKAP13	27.0925	1.60291	1.20768e-161	3.53528e-159	0.699593	158.452	Upregulation	0.160291
YWHAZ	27.0767	1.60131	1.85145e-161	5.37054e-159	0.848678	158.27	Upregulation	0.160131
FOXO1	27.0526	1.74279	3.55537e-161	1.02203e-158	0.521201	157.991	Upregulation	0.174279
FOS	27.019	3.28987	8.83295e-161	2.51644e-158	0.440549	157.599	Upregulation	0.328987
KLF6	26.932	2.39218	9.27908e-160	2.62015e-157	0.769304	156.582	Upregulation	0.239218
GPRIN3	26.8782	1.57885	3.94883e-159	1.10526e-156	0.595464	155.957	Upregulation	0.157885
CYTIP	26.8396	1.56963	1.11403e-158	3.091e-156	0.70111	155.51	Upregulation	0.156963
HSP90AA1	26.77	6.57894	7.2288e-158	1.98842e-155	0.841811	154.701	Upregulation	0.657894
ARHGAP15	26.7066	1.61111	3.94242e-157	1.07517e-154	0.782081	153.969	Upregulation	0.161111
STK17A	26.6779	1.51361	8.49938e-157	2.29829e-154	0.703985	153.639	Upregulation	0.151361
TPI1	26.5143	1.6537	6.63149e-155	1.77813e-152	0.655354	151.75	Upregulation	0.16537
RNF149	26.4622	1.59565	2.6445e-154	7.03173e-152	0.593069	151.153	Upregulation	0.159565
CST7	26.4091	1.8648	1.07735e-153	2.841e-151	0.53829	150.547	Upregulation	0.18648
STAT3	26.2861	1.54756	2.76307e-152	7.22657e-150	0.571588	149.141	Upregulation	0.154756
CCNH	26.2189	1.73705	1.61887e-151	4.19959e-149	0.494051	148.377	Upregulation	0.173705
NFKBIZ	26.0233	2.12646	2.70013e-149	6.89245e-147	0.400303	146.162	Upregulation	0.212646
KRTCAP2	25.9695	1.25077	1.09506e-148	2.77311e-146	0.637148	145.557	Upregulation	0.125077
YWHAB	25.8979	1.66047	7.03702e-148	1.76801e-145	0.824483	144.753	Upregulation	0.166047
PTGER4	25.8365	1.92553	3.45351e-147	8.60896e-145	0.421065	144.065	Upregulation	0.192553
TPM3	25.4063	1.50762	2.15009e-142	5.31822e-140	0.796694	139.274	Upregulation	0.150762
SRRM2	25.3115	1.27949	2.38685e-141	5.85842e-139	0.744949	138.232	Upregulation	0.127949
OAZ1	25.2845	1.91269	4.7338e-141	1.15302e-138	0.867524	137.938	Upregulation	0.191269
PPIB	25.1892	1.44941	5.25704e-140	1.27077e-137	0.760361	136.896	Upregulation	0.144941
MBNL1	25.0967	1.96449	5.40224e-139	1.29605e-136	0.847321	135.887	Upregulation	0.196449
PREX1	25.0704	1.49713	1.0459e-138	2.49049e-136	0.527669	135.604	Upregulation	0.149713
DAZAP2	25.0272	1.26444	3.09133e-138	7.25281e-136	0.6631	135.139	Upregulation	0.126444
THEMIS	24.9119	1.70406	5.5343e-137	1.28897e-134	0.539487	133.89	Upregulation	0.170406
FTH1	24.8975	9.97193	7.92669e-137	1.83279e-134	0.98387	133.737	Upregulation	0.997193
PSMB10	24.8659	1.28552	1.74028e-136	3.99487e-134	0.525513	133.398	Upregulation	0.128552
CD37	24.7911	1.36738	1.11831e-135	2.53071e-133	0.777529	132.597	Upregulation	0.136738
APBB1IP	24.7557	1.35588	2.69224e-135	6.04958e-133	0.652479	132.218	Upregulation	0.135588
SIK3	24.7395	1.83148	4.01727e-135	8.96386e-133	0.455003	132.048	Upregulation	0.183148
SNX9	24.7368	2.01183	4.29955e-135	9.52709e-133	0.411243	132.021	Upregulation	0.201183
ELF1	24.6398	1.34449	4.72816e-134	1.04046e-131	0.626447	130.983	Upregulation	0.134449
PPP1R16B	24.6045	1.70746	1.12931e-133	2.46808e-131	0.435279	130.608	Upregulation	0.170746
SRSF5	24.584	1.29325	1.87385e-133	4.06741e-131	0.704623	130.391	Upregulation	0.129325
EIF3F	24.5781	1.41388	2.16366e-133	4.66473e-131	0.693125	130.331	Upregulation	0.141388
SYTL3	24.5244	1.92905	8.10702e-133	1.7361e-130	0.406851	129.76	Upregulation	0.192905
ATP5F1B	24.4673	1.21773	3.2969e-132	7.01317e-130	0.640102	129.154	Upregulation	0.121773
STAT4	24.3114	1.53685	1.48412e-130	3.13612e-128	0.511459	127.504	Upregulation	0.153685
PABPN1	24.3014	1.39442	1.89603e-130	3.98017e-128	0.501877	127.4	Upregulation	0.139442
NCL	24.2459	1.31923	7.30758e-130	1.51409e-127	0.74439	126.82	Upregulation	0.131923
ALOX5AP	24.2186	1.59464	1.41592e-129	2.91479e-127	0.627406	126.535	Upregulation	0.159464
TOMM6	24.1667	1.38666	4.97894e-129	1.01838e-126	0.471532	125.992	Upregulation	0.138666
PDIA3	24.0699	1.26769	5.17271e-128	1.05128e-125	0.617903	124.978	Upregulation	0.126769
GNG2	24.0067	1.64133	2.36504e-127	4.77618e-125	0.562485	124.321	Upregulation	0.164133
RBFOX2	23.8132	1.08134	2.4374e-125	4.89137e-123	0.631159	122.311	Upregulation	0.108134
ARPC1B	23.7784	1.54824	5.58535e-125	1.11386e-122	0.767548	121.953	Upregulation	0.154824
RHOA	23.768	1.27768	7.1561e-125	1.41824e-122	0.757726	121.848	Upregulation	0.127768
SH3KBP1	23.6389	1.35499	1.53629e-123	3.00736e-121	0.585403	120.522	Upregulation	0.135499
IRF1	23.6131	1.53416	2.82845e-123	5.46972e-121	0.636828	120.262	Upregulation	0.153416
PPP1R15A	23.5942	2.07795	4.42479e-123	8.50519e-121	0.428571	120.07	Upregulation	0.207795
UBE2V1	23.5736	1.40979	7.19929e-123	1.37554e-120	0.457718	119.862	Upregulation	0.140979
PABPC1	23.4427	2.10705	1.57056e-121	2.98293e-119	0.870718	118.525	Upregulation	0.210705
HNRNPA2B1	23.3458	1.49902	1.52089e-120	2.87151e-118	0.88062	117.542	Upregulation	0.149902
ARL6IP1	23.3305	1.31293	2.17452e-120	4.08144e-118	0.530783	117.389	Upregulation	0.131293
MIR4435-2HG	23.2434	1.61106	1.65845e-119	3.09461e-117	0.426815	116.509	Upregulation	0.161106
SOD1	23.1423	1.34707	1.7375e-118	3.22326e-116	0.704144	115.492	Upregulation	0.134707
SERF2	23.1402	1.89847	1.82387e-118	3.36393e-116	0.919109	115.473	Upregulation	0.189847
B2M	23.0793	16.0155	7.4686e-118	1.36959e-115	0.996327	114.863	Upregulation	1.60155
CCL4	23.0493	4.78031	1.49405e-117	2.72413e-115	0.343448	114.565	Upregulation	0.478031
ERN1	22.9775	1.72278	7.83384e-117	1.42024e-114	0.453725	113.848	Upregulation	0.172278
HSP90B1	22.8887	1.39658	6.02571e-116	1.08626e-113	0.600815	112.964	Upregulation	0.139658
CELF2	22.799	1.36732	4.68839e-115	8.40433e-113	0.676276	112.075	Upregulation	0.136732
ARF5	22.7263	1.31888	2.46145e-114	4.36333e-112	0.46738	111.36	Upregulation	0.131888
LDLRAD4	22.7207	1.57803	2.79806e-114	4.93262e-112	0.487982	111.307	Upregulation	0.157803
ARPC3	22.6939	1.35701	5.14572e-114	9.02141e-112	0.794538	111.045	Upregulation	0.135701
CRIP1	22.6272	1.95284	2.33856e-113	4.07753e-111	0.812106	110.39	Upregulation	0.195284
H3F3B	22.4274	2.51481	2.12873e-111	3.6915e-109	0.940909	108.433	Upregulation	0.251481
PKM	22.402	1.35372	3.76017e-111	6.48537e-109	0.582368	108.188	Upregulation	0.135372
SH2D2A	22.3629	1.15766	9.03705e-111	1.55029e-108	0.50547	107.81	Upregulation	0.115766
COX4I1	22.2806	1.56939	5.69911e-110	9.72445e-108	0.882696	107.012	Upregulation	0.156939
CTLA4	22.2744	1.27144	6.54479e-110	1.1108e-107	0.424898	106.954	Upregulation	0.127144
ACTG1	22.2624	3.55682	8.55405e-110	1.44414e-107	0.925976	106.84	Upregulation	0.355682
PSMA6	22.2437	1.19243	1.29901e-109	2.18151e-107	0.461391	106.661	Upregulation	0.119243
ANKRD44	22.212	1.21337	2.63212e-109	4.39715e-107	0.665975	106.357	Upregulation	0.121337
DUSP2	22.048	2.19793	9.97869e-108	1.64974e-105	0.351753	104.783	Upregulation	0.219793
ARID4B	21.8043	1.29397	2.11116e-105	3.45451e-103	0.590513	102.462	Upregulation	0.129397
HNRNPL	21.7452	1.23103	7.66716e-105	1.24818e-102	0.480556	101.904	Upregulation	0.123103
FYB1	21.7419	1.39233	8.24226e-105	1.33499e-102	0.800846	101.875	Upregulation	0.139233
LCP1	21.7404	1.4474	8.51797e-105	1.37268e-102	0.780324	101.862	Upregulation	0.14474
SOD2	21.7305	2.96381	1.05637e-104	1.69381e-102	0.428012	101.771	Upregulation	0.296381
POLD4	21.7286	1.33487	1.10052e-104	1.75576e-102	0.436956	101.756	Upregulation	0.133487
TAF10	21.7137	1.14749	1.52311e-104	2.41788e-102	0.545955	101.617	Upregulation	0.114749
YPEL3	21.7061	1.23034	1.79742e-104	2.83921e-102	0.584445	101.547	Upregulation	0.123034
ZYX	21.6944	1.29453	2.31688e-104	3.64173e-102	0.493891	101.439	Upregulation	0.129453
GMFG	21.6786	1.26556	3.26773e-104	5.11111e-102	0.774016	101.291	Upregulation	0.126556
ETV6	21.6398	1.46208	7.59073e-104	1.18149e-101	0.417951	100.928	Upregulation	0.146208
HNRNPA3	21.5379	1.15966	6.87739e-103	1.06526e-100	0.660225	99.9725	Upregulation	0.115966
SAMSN1	21.4534	1.38297	4.24364e-102	6.54135e-100	0.550028	99.1843	Upregulation	0.138297
RNF19A	21.4264	1.42825	7.57545e-102	1.1621e-99	0.502595	98.9348	Upregulation	0.142825
IL6ST	21.4231	1.74914	8.14021e-102	1.24276e-99	0.383534	98.9056	Upregulation	0.174914
PIP4K2A	21.4159	1.34374	9.50543e-102	1.44428e-99	0.547473	98.8403	Upregulation	0.134374
NFATC2	21.3879	1.31163	1.7313e-101	2.61812e-99	0.477761	98.582	Upregulation	0.131162
EZR	21.366	1.23857	2.76914e-101	4.14824e-99	0.630919	98.3821	Upregulation	0.123857
VCP	21.366	1.21658	2.76627e-101	4.14824e-99	0.493173	98.3821	Upregulation	0.121658
WIPF1	21.3354	1.13753	5.32465e-101	7.9392e-99	0.669089	98.1002	Upregulation	0.113753
CNBP	21.3234	1.07964	6.89297e-101	1.02298e-98	0.692246	97.9901	Upregulation	0.107964
GPI	21.322	1.40242	7.09884e-101	1.04866e-98	0.428332	97.9794	Upregulation	0.140242
PTPRJ	21.3159	1.56216	8.08878e-101	1.18939e-98	0.415476	97.9247	Upregulation	0.156216
PIK3R5	21.2584	1.59605	2.75438e-100	4.03151e-98	0.402539	97.3945	Upregulation	0.159605
EVL	21.2494	1.13222	3.33773e-100	4.86302e-98	0.772179	97.3131	Upregulation	0.113222
CDC42SE2	21.2319	1.33743	4.8509e-100	7.00915e-98	0.644095	97.1543	Upregulation	0.133743
PITPNC1	21.2318	1.40086	4.85465e-100	7.00915e-98	0.471213	97.1543	Upregulation	0.140086
CYTH1	21.179	1.27727	1.49093e-99	2.14292e-97	0.562964	96.669	Upregulation	0.127727
GZMA	21.1167	2.56762	5.58944e-99	7.99766e-97	0.501238	96.097	Upregulation	0.256762
DDX3X	21.0871	1.27916	1.0458e-98	1.48971e-96	0.52184	95.8269	Upregulation	0.127916
SQSTM1	21.0445	1.71822	2.56952e-98	3.64392e-96	0.519843	95.4384	Upregulation	0.171822
BTF3	21.0355	1.61054	3.10569e-98	4.38479e-96	0.862573	95.3581	Upregulation	0.161054
CD7	21.0182	1.23793	4.46936e-98	6.28231e-96	0.561128	95.2019	Upregulation	0.123793
ARL6IP5	21.0011	1.3667	6.40958e-98	8.97004e-96	0.756049	95.0472	Upregulation	0.13667
UCP2	20.9355	1.34615	2.54274e-97	3.54296e-95	0.51066	94.4506	Upregulation	0.134615
PSME1	20.9265	1.13665	3.07077e-97	4.26009e-95	0.766669	94.3706	Upregulation	0.113665
CLIC1	20.9227	1.22577	3.32489e-97	4.59266e-95	0.776012	94.3379	Upregulation	0.122577
VAMP2	20.9191	1.10705	3.58879e-97	4.93582e-95	0.613511	94.3066	Upregulation	0.110705
TRAPPC5	20.8797	1.43397	8.18279e-97	1.12059e-94	0.380101	93.9506	Upregulation	0.143397
RAP1B	20.8745	1.19829	9.12395e-97	1.24413e-94	0.680827	93.9051	Upregulation	0.119829
RAC1	20.8453	1.14287	1.68306e-96	2.27555e-94	0.580771	93.6429	Upregulation	0.114287
EWSR1	20.8219	1.14385	2.73956e-96	3.68835e-94	0.504192	93.4332	Upregulation	0.114385
CD53	20.8105	1.08359	3.47777e-96	4.66256e-94	0.67396	93.3314	Upregulation	0.108359
NAMPT	20.7924	2.64038	5.0702e-96	6.76903e-94	0.359099	93.1695	Upregulation	0.264038
TC2N	20.7676	1.36133	8.49286e-96	1.12913e-93	0.512257	92.9473	Upregulation	0.136133
SRPK2	20.7553	1.38431	1.09871e-95	1.45467e-93	0.435519	92.8372	Upregulation	0.138431
IL7R	20.7459	3.22402	1.33456e-95	1.75964e-93	0.730176	92.7546	Upregulation	0.322402
FOXN3	20.7324	1.23997	1.76674e-95	2.31988e-93	0.535814	92.6345	Upregulation	0.123997
CD3D	20.7133	1.33389	2.62795e-95	3.43659e-93	0.843328	92.4639	Upregulation	0.133389
SLC9A3R1	20.6954	1.15977	3.81332e-95	4.96634e-93	0.523597	92.304	Upregulation	0.115977
COTL1	20.679	1.29062	5.35631e-95	6.94753e-93	0.690969	92.1582	Upregulation	0.129062
MCL1	20.6748	1.21919	5.83997e-95	7.54421e-93	0.643296	92.1224	Upregulation	0.121919
PRKCB	20.6428	1.31912	1.13366e-94	1.45858e-92	0.449014	91.8361	Upregulation	0.131912
EPC1	20.6407	1.17496	1.18403e-94	1.51727e-92	0.54372	91.8189	Upregulation	0.117496
RASA2	20.5995	1.28495	2.77477e-94	3.5415e-92	0.487184	91.4508	Upregulation	0.128495
FNBP1	20.5931	1.20136	3.16403e-94	4.02223e-92	0.618222	91.3955	Upregulation	0.120136
ARF6	20.5903	1.07057	3.35474e-94	4.24774e-92	0.593228	91.3718	Upregulation	0.107057
MBP	20.5307	1.23193	1.14535e-93	1.4445e-91	0.549788	90.8403	Upregulation	0.123193
SIPA1L1	20.4949	1.80534	2.38852e-93	3.00051e-91	0.351513	90.5228	Upregulation	0.180534
LIMD2	20.4586	1.13119	5.03998e-93	6.3065e-91	0.715883	90.2002	Upregulation	0.113119
ATP5MC2	20.4497	1.29343	6.04943e-93	7.54005e-91	0.832149	90.1226	Upregulation	0.129343
CCND3	20.4192	1.08343	1.12997e-92	1.40293e-90	0.582209	89.853	Upregulation	0.108343
ANKHD1	20.4102	1.34227	1.35687e-92	1.67811e-90	0.405973	89.7752	Upregulation	0.134227
LEPROTL1	20.3913	1.18708	1.99787e-92	2.46131e-90	0.675158	89.6088	Upregulation	0.118708
RALY	20.3781	1.09393	2.61724e-92	3.21196e-90	0.496367	89.4932	Upregulation	0.109393
CD6	20.2912	1.13122	1.53918e-91	1.88169e-89	0.584205	88.7255	Upregulation	0.113122
CD247	20.2175	1.19642	6.86752e-91	8.3637e-89	0.662062	88.0776	Upregulation	0.119642
HNRNPC	20.1733	1.17969	1.67975e-90	2.03793e-88	0.654556	87.6908	Upregulation	0.117969
PTPRC	20.1601	2.09032	2.19633e-90	2.65457e-88	0.957279	87.576	Upregulation	0.209032
NAP1L4	20.1494	1.18475	2.72264e-90	3.27827e-88	0.547712	87.4844	Upregulation	0.118475
SELPLG	20.1282	1.11962	4.18083e-90	5.01511e-88	0.563443	87.2997	Upregulation	0.111962
UBALD2	20.1012	1.22405	7.20464e-90	8.60995e-88	0.541404	87.065	Upregulation	0.122405
ARAP2	20.0718	1.43498	1.30108e-89	1.54906e-87	0.432644	86.8099	Upregulation	0.143498
HSPA5	20.0492	1.38737	2.05026e-89	2.41401e-87	0.507147	86.6173	Upregulation	0.138737
ELMO1	20.0325	1.2162	2.86666e-89	3.36285e-87	0.47289	86.4733	Upregulation	0.12162
OSBPL8	19.9651	1.24563	1.10903e-88	1.29623e-86	0.509463	85.8873	Upregulation	0.124563
GSPT1	19.9415	1.35663	1.77545e-88	2.06756e-86	0.466342	85.6845	Upregulation	0.135663
RACK1	19.9296	2.93009	2.25357e-88	2.6148e-86	0.948016	85.5826	Upregulation	0.293009
ZC3HAV1	19.9287	1.14942	2.29408e-88	2.65215e-86	0.556097	85.5764	Upregulation	0.114942
JMJD1C	19.8957	1.30533	4.43677e-88	5.11077e-86	0.473449	85.2915	Upregulation	0.130533
ADGRE5	19.8596	1.46621	9.1115e-88	1.04579e-85	0.513695	84.9806	Upregulation	0.146621
XBP1	19.8435	1.29082	1.25291e-87	1.4329e-85	0.480636	84.8438	Upregulation	0.129082
EIF4B	19.8157	1.06481	2.17745e-87	2.48136e-85	0.605446	84.6053	Upregulation	0.106481
RHOH	19.7913	1.17686	3.53497e-87	4.01401e-85	0.568474	84.3964	Upregulation	0.117686
ADAM19	19.7865	1.4784	3.89204e-87	4.4038e-85	0.433043	84.3562	Upregulation	0.14784
RHOG	19.7736	1.14147	5.02464e-87	5.66524e-85	0.500279	84.2468	Upregulation	0.114147
PARP1	19.7715	1.22762	5.23637e-87	5.88318e-85	0.447097	84.2304	Upregulation	0.122762
SF3B2	19.7346	1.03546	1.0872e-86	1.2172e-84	0.539567	83.9146	Upregulation	0.103546
GYPC	19.7059	1.14595	1.919e-86	2.14097e-84	0.557215	83.6694	Upregulation	0.114595
BHLHE40	19.6936	1.64995	2.44768e-86	2.72127e-84	0.395033	83.5652	Upregulation	0.164995
EFHD2	19.6731	1.35179	3.66393e-86	4.05933e-84	0.4673	83.3915	Upregulation	0.135179
PGK1	19.6567	1.10053	5.06361e-86	5.59065e-84	0.640022	83.2525	Upregulation	0.110053
HSPA8	19.6473	2.5053	6.09888e-86	6.71045e-84	0.83702	83.1732	Upregulation	0.25053
SSH2	19.6266	1.24313	9.15781e-86	1.00415e-83	0.46754	82.9982	Upregulation	0.124313
EEF1B2	19.609	2.07619	1.29488e-85	1.41496e-83	0.892198	82.8493	Upregulation	0.207619
ARL4C	19.6006	1.2282	1.52872e-85	1.66479e-83	0.688333	82.7786	Upregulation	0.12282
ABCC1	19.5887	2.01033	1.92893e-85	2.09348e-83	0.312625	82.6791	Upregulation	0.201033
PTPN1	19.583	1.33796	2.15946e-85	2.33573e-83	0.426735	82.6316	Upregulation	0.133796
PDE4D	19.5045	1.56358	1.00442e-84	1.07909e-82	0.382416	81.9669	Upregulation	0.156358
NOP58	19.4324	1.39842	4.10622e-84	4.38199e-82	0.412042	81.3583	Upregulation	0.139842
UBE2D3	19.4268	1.03366	4.58388e-84	4.87541e-82	0.665735	81.312	Upregulation	0.103366
EIF3L	19.402	1.17406	7.41926e-84	7.86491e-82	0.513136	81.1043	Upregulation	0.117406
LRBA	19.3832	1.15887	1.06909e-83	1.12956e-81	0.491895	80.9471	Upregulation	0.115887
SYTL2	19.3224	1.77546	3.48362e-83	3.66849e-81	0.330432	80.4355	Upregulation	0.177546
KHDRBS1	19.2544	1.00565	1.29583e-82	1.36011e-80	0.563683	79.8664	Upregulation	0.100565
IQGAP2	19.2498	1.12952	1.41639e-82	1.48178e-80	0.536293	79.8292	Upregulation	0.112952
TMEM50A	19.1899	1.06248	4.49136e-82	4.68334e-80	0.59243	79.3294	Upregulation	0.106248
JAK3	19.1466	1.18498	1.03237e-81	1.073e-79	0.439591	78.9694	Upregulation	0.118498
CYTOR	19.1055	1.04802	2.27308e-81	2.35485e-79	0.502356	78.628	Upregulation	0.104802
HP1BP3	19.1021	1.03628	2.42512e-81	2.50423e-79	0.568873	78.6013	Upregulation	0.103628
LDHB	19.0681	1.15167	4.64571e-81	4.78179e-79	0.745748	78.3204	Upregulation	0.115167
CSNK2B	19.0472	1.01305	6.92844e-81	7.10845e-79	0.514733	78.1482	Upregulation	0.101305
UBXN4	19.0429	1.05204	7.528e-81	7.69883e-79	0.556975	78.1136	Upregulation	0.105204
MAP3K5	19.0267	1.33681	1.02581e-80	1.04573e-78	0.398786	77.9806	Upregulation	0.133681
EIF3K	19.0082	1.07497	1.45797e-80	1.48156e-78	0.752455	77.8293	Upregulation	0.107497
ITGB2	18.9807	1.10928	2.4616e-80	2.49349e-78	0.604967	77.6032	Upregulation	0.110928
CCNI	18.9734	1.10978	2.83156e-80	2.85915e-78	0.741276	77.5438	Upregulation	0.110978
RAB7A	18.928	1.15064	6.7088e-80	6.73158e-78	0.459315	77.1719	Upregulation	0.115064
PSMA1	18.8635	1.12247	2.27837e-79	2.27895e-77	0.502994	76.6423	Upregulation	0.112247
SPTAN1	18.8494	1.032	2.97278e-79	2.96424e-77	0.541484	76.5281	Upregulation	0.1032
TAF15	18.8255	1.12499	4.66728e-79	4.63936e-77	0.471133	76.3335	Upregulation	0.112499
SSR4	18.8136	1.11698	5.84255e-79	5.78957e-77	0.721073	76.2374	Upregulation	0.111698
STK10	18.8131	1.11758	5.90016e-79	5.82856e-77	0.523996	76.2344	Upregulation	0.111758
TERF2IP	18.7276	1.07115	2.95168e-78	2.88902e-76	0.538369	75.5392	Upregulation	0.107115
HMGB1	18.7244	1.11279	3.1341e-78	3.05819e-76	0.851633	75.5145	Upregulation	0.111279
CALR	18.7007	1.20281	4.88434e-78	4.75151e-76	0.58676	75.3232	Upregulation	0.120281
TCAF2	18.5938	1.77731	3.60959e-77	3.4796e-75	0.285714	74.4585	Upregulation	0.177731
ITM2B	18.5594	1.23037	6.84034e-77	6.57414e-75	0.883973	74.1822	Upregulation	0.123037
EMB	18.5397	1.03977	9.88516e-77	9.47194e-75	0.606085	74.0236	Upregulation	0.103977
RBMS1	18.5386	1.26564	1.00831e-76	9.63265e-75	0.461072	74.0163	Upregulation	0.126564
SMCHD1	18.4837	1.02966	2.79435e-76	2.66156e-74	0.707418	73.5749	Upregulation	0.102966
VIM	18.4512	2.99438	5.10232e-76	4.84538e-74	0.92909	73.3147	Upregulation	0.299438
ZFP36L1	18.4227	1.20489	8.64429e-76	8.16093e-74	0.65783	73.0883	Upregulation	0.120489
AC138123.1	18.4204	1.01332	9.01347e-76	8.48383e-74	0.442306	73.0714	Upregulation	0.101332
CEBPD	18.4162	2.25556	9.74229e-76	9.14286e-74	0.294578	73.0389	Upregulation	0.225556
TPT1	18.4156	7.89063	9.84136e-76	9.20874e-74	0.981554	73.0358	Upregulation	0.789063
RORA	18.406	1.44347	1.1752e-75	1.09645e-73	0.639224	72.96	Upregulation	0.144347
PPP2R5C	18.3934	1.16998	1.48446e-75	1.38094e-73	0.5652	72.8598	Upregulation	0.116998
CD52	18.381	3.2874	1.86639e-75	1.73119e-73	0.874551	72.7617	Upregulation	0.32874
FKBP8	18.3357	1.06258	4.2952e-75	3.96102e-73	0.504352	72.4022	Upregulation	0.106258
IKZF1	18.2942	1.1152	9.20084e-75	8.46053e-73	0.745508	72.0726	Upregulation	0.11152
PPP1CA	18.2936	1.02507	9.30174e-75	8.52874e-73	0.612074	72.0691	Upregulation	0.102507
PTPN22	18.2501	1.39058	2.06506e-74	1.88802e-72	0.414757	71.724	Upregulation	0.139058
PACS1	18.229	1.14622	3.0379e-74	2.76953e-72	0.47281	71.5576	Upregulation	0.114622
HLA-E	18.1598	1.58245	1.07454e-73	9.74044e-72	0.95648	71.0114	Upregulation	0.158245
HLA-DRB5	18.1454	1.95273	1.39536e-73	1.26128e-71	0.285475	70.8992	Upregulation	0.195273
WTAP	18.126	1.19046	1.98597e-73	1.78502e-71	0.434321	70.7484	Upregulation	0.119046
INPP5D	18.1231	1.21224	2.09412e-73	1.87694e-71	0.415396	70.7265	Upregulation	0.121224
CD82	18.086	1.3405	4.11045e-73	3.66358e-71	0.38066	70.4361	Upregulation	0.13405
DOCK10	18.0074	1.11221	1.70484e-72	1.51526e-70	0.589316	69.8195	Upregulation	0.111221
PBXIP1	17.9859	1.02516	2.51238e-72	2.22681e-70	0.543959	69.6523	Upregulation	0.102516
TAGAP	17.9694	1.30851	3.38359e-72	2.99068e-70	0.466502	69.5242	Upregulation	0.130851
BPTF	17.9461	1.04016	5.15106e-72	4.54034e-70	0.509303	69.3429	Upregulation	0.104016
EPB41	17.9354	1.00774	6.24619e-72	5.49046e-70	0.547952	69.2604	Upregulation	0.100774
MGAT5	17.8873	1.44468	1.47995e-71	1.29376e-69	0.36932	68.8881	Upregulation	0.144468
BTG2	17.861	1.25252	2.37165e-71	2.05638e-69	0.428811	68.6869	Upregulation	0.125252
HSPD1	17.8578	1.97571	2.5123e-71	2.17242e-69	0.467859	68.6631	Upregulation	0.197571
SMARCA2	17.846	1.12755	3.107e-71	2.67941e-69	0.457478	68.572	Upregulation	0.112755
HIF1A	17.8356	1.13542	3.74345e-71	3.21957e-69	0.431366	68.4922	Upregulation	0.113542
TANK	17.8116	1.25035	5.74451e-71	4.9141e-69	0.481514	68.3086	Upregulation	0.125035
AQP3	17.7671	1.29121	1.27152e-70	1.0848e-68	0.461151	67.9646	Upregulation	0.129121
GNAS	17.7368	1.13185	2.179e-70	1.84914e-68	0.767867	67.733	Upregulation	0.113185
HNRNPU	17.7064	1.01451	3.74281e-70	3.15941e-68	0.695121	67.5004	Upregulation	0.101451
CXCR6	17.6986	1.2604	4.29835e-70	3.60926e-68	0.433602	67.4426	Upregulation	0.12604
BAX	17.6858	1.24338	5.39078e-70	4.51467e-68	0.456201	67.3454	Upregulation	0.124338
PTMA	17.6532	2.91513	9.6202e-70	8.01466e-68	0.975405	67.0961	Upregulation	0.291513
MYLIP	17.616	2.62982	1.85579e-69	1.54205e-67	0.225745	66.8119	Upregulation	0.262982
FLT3LG	17.6007	1.19125	2.43195e-69	2.01555e-67	0.489978	66.6956	Upregulation	0.119125
CALM1	17.5921	1.44284	2.83006e-69	2.33312e-67	0.914557	66.6321	Upregulation	0.144284
SLC25A3	17.592	1.02964	2.83706e-69	2.33312e-67	0.623892	66.6321	Upregulation	0.102964
EPS15	17.5803	1.13385	3.48964e-69	2.85506e-67	0.440709	66.5444	Upregulation	0.113385
KMT2E	17.5772	1.0144	3.68584e-69	3.00787e-67	0.600815	66.5217	Upregulation	0.10144
CEMIP2	17.5742	1.42724	3.88202e-69	3.15988e-67	0.367723	66.5003	Upregulation	0.142724
HNRNPUL1	17.5431	1.05071	6.71295e-69	5.4227e-67	0.466102	66.2658	Upregulation	0.105071
LDHA	17.534	1.13475	7.87713e-69	6.34706e-67	0.645452	66.1974	Upregulation	0.113475
ANP32A	17.5027	1.04671	1.36641e-68	1.09822e-66	0.449493	65.9593	Upregulation	0.104671
SEMA4D	17.4719	1.04485	2.3448e-68	1.87985e-66	0.46195	65.7259	Upregulation	0.104485
SCAND1	17.438	1.09323	4.24594e-68	3.38699e-66	0.454204	65.4702	Upregulation	0.109323
PIK3IP1	17.3691	1.02959	1.41411e-67	1.12522e-65	0.491496	64.9488	Upregulation	0.102959
YPEL5	17.345	1.3124	2.1516e-67	1.70356e-65	0.364449	64.7686	Upregulation	0.13124
UBB	17.3349	1.59388	2.56484e-67	2.02572e-65	0.731294	64.6934	Upregulation	0.159388
AOAH	17.3347	2.77224	2.57488e-67	2.02862e-65	0.219516	64.6928	Upregulation	0.277224
IGFLR1	17.3186	1.19078	3.40473e-67	2.67582e-65	0.330991	64.5725	Upregulation	0.119078
NCK2	17.3038	1.07784	4.40272e-67	3.45165e-65	0.421624	64.462	Upregulation	0.107784
BZW1	17.2998	1.07728	4.71946e-67	3.69089e-65	0.469057	64.4329	Upregulation	0.107728
PBX4	17.2783	1.71033	6.84854e-67	5.32983e-65	0.287711	64.2733	Upregulation	0.171033
STK17B	17.2556	1.13207	1.01629e-66	7.87083e-65	0.710293	64.104	Upregulation	0.113207
GLCCI1	17.2552	1.43029	1.02282e-66	7.9022e-65	0.361734	64.1023	Upregulation	0.143029
PICALM	17.2296	1.36399	1.59262e-66	1.22451e-64	0.362932	63.912	Upregulation	0.136399
IQGAP1	17.201	1.00151	2.61009e-66	1.99719e-64	0.614948	63.6996	Upregulation	0.100151
ACAP2	17.1843	1.03575	3.48063e-66	2.65059e-64	0.443344	63.5767	Upregulation	0.103575
MAPK1IP1L	17.1814	1.15698	3.65861e-66	2.7795e-64	0.383854	63.556	Upregulation	0.115698
HERPUD1	17.1771	1.17981	3.93921e-66	2.98556e-64	0.408928	63.525	Upregulation	0.117981
PRKCQ	17.1111	1.01614	1.22611e-65	9.22708e-64	0.436716	63.0349	Upregulation	0.101614
ARPC2	17.1069	1.05922	1.31788e-65	9.89431e-64	0.8153	63.0046	Upregulation	0.105922
GNB1	17.0788	1.00215	2.13622e-65	1.60006e-63	0.493332	62.7959	Upregulation	0.100215
HSPB1	17.0595	2.35531	2.97076e-65	2.21993e-63	0.395752	62.6537	Upregulation	0.235531
RNF125	17.0472	1.38762	3.66831e-65	2.72205e-63	0.354468	62.5651	Upregulation	0.138762
ACTN4	17.0177	1.16454	6.0667e-65	4.48093e-63	0.485906	62.3486	Upregulation	0.116454
TNIK	16.9724	1.14077	1.31367e-64	9.63597e-63	0.427773	62.0161	Upregulation	0.114077
BAZ1A	16.9551	1.16796	1.76342e-64	1.29054e-62	0.42945	61.8892	Upregulation	0.116796
CD5	16.91	1.05024	3.79421e-64	2.76406e-62	0.44558	61.5585	Upregulation	0.105024
RAB11A	16.8785	1.0621	6.47484e-64	4.67419e-62	0.420187	61.3303	Upregulation	0.10621
CD58	16.8512	1.16896	1.02741e-63	7.40013e-62	0.378504	61.1308	Upregulation	0.116896
SFMBT2	16.841	1.61873	1.22212e-63	8.78274e-62	0.313743	61.0564	Upregulation	0.161873
RELB	16.8364	1.82148	1.31994e-63	9.44316e-62	0.286353	61.0249	Upregulation	0.182148
MYL12B	16.8216	1.03659	1.69385e-63	1.20641e-61	0.834784	60.9185	Upregulation	0.103659
CREM	16.8054	1.43027	2.22927e-63	1.58422e-61	0.372035	60.8002	Upregulation	0.143027
RPN1	16.803	1.10938	2.31838e-63	1.64388e-61	0.377465	60.7841	Upregulation	0.110938
RAPGEF1	16.7835	1.22067	3.22533e-63	2.27183e-61	0.379701	60.6436	Upregulation	0.122067
C17orf49	16.7797	1.18714	3.43747e-63	2.41592e-61	0.356704	60.6169	Upregulation	0.118714
BCL3	16.6843	1.59539	1.70605e-62	1.18857e-60	0.295456	59.925	Upregulation	0.159539
CD44	16.6622	1.31723	2.46879e-62	1.71178e-60	0.757247	59.7666	Upregulation	0.131723
PIM2	16.6621	1.31181	2.47314e-62	1.71178e-60	0.430727	59.7666	Upregulation	0.131181
TBC1D2B	16.6455	1.45832	3.26124e-62	2.24751e-60	0.311108	59.6483	Upregulation	0.145832
LPXN	16.6442	1.11082	3.33203e-62	2.29134e-60	0.422982	59.6399	Upregulation	0.111082
NPM1	16.5992	1.2681	7.06652e-62	4.82823e-60	0.851393	59.3162	Upregulation	0.12681
SLA	16.5967	1.13871	7.36812e-62	5.01284e-60	0.453246	59.2999	Upregulation	0.113871
CANX	16.5682	1.01101	1.184e-61	8.03813e-60	0.471852	59.0948	Upregulation	0.101101
CCSER2	16.491	1.20698	4.2557e-61	2.87692e-59	0.408209	58.5411	Upregulation	0.120698
DNM2	16.4309	1.04697	1.14983e-60	7.75659e-59	0.398467	58.1103	Upregulation	0.104697
VOPP1	16.4242	1.07484	1.28331e-60	8.6388e-59	0.40198	58.0635	Upregulation	0.107484
MBD2	16.4209	1.19253	1.35456e-60	9.0992e-59	0.374112	58.041	Upregulation	0.119253
EIF4G3	16.4148	1.34638	1.49907e-60	1.00277e-58	0.324523	57.9988	Upregulation	0.134638
AKIRIN2	16.4098	1.42289	1.62825e-60	1.08691e-58	0.308712	57.9638	Upregulation	0.142289
PELI1	16.3361	2.12549	5.4627e-60	3.63133e-58	0.260002	57.4399	Upregulation	0.212549
BATF	16.2747	1.47282	1.49262e-59	9.86055e-58	0.401821	57.0061	Upregulation	0.147282
CDK17	16.2573	1.25644	1.98372e-59	1.30778e-57	0.348639	56.8835	Upregulation	0.125644
HERC1	16.2562	1.12928	2.01921e-59	1.32843e-57	0.417552	56.8767	Upregulation	0.112928
HNRNPUL2	16.2504	1.18319	2.21957e-59	1.45127e-57	0.36429	56.8383	Upregulation	0.118319
CRYBG1	16.2325	1.44289	2.97236e-59	1.93951e-57	0.340893	56.7123	Upregulation	0.144289
CITED2	16.1832	1.60428	6.62423e-59	4.3048e-57	0.339136	56.366	Upregulation	0.160428
CD2	16.1716	1.39527	7.99885e-59	5.17702e-57	0.845245	56.2859	Upregulation	0.139527
TAGLN2	16.1566	1.04323	1.01962e-58	6.57254e-57	0.680747	56.1823	Upregulation	0.104323
CCL5	16.0943	3.98871	2.79758e-58	1.79759e-56	0.538849	55.7453	Upregulation	0.398871
G3BP2	16.0788	1.02499	3.59273e-58	2.30194e-56	0.496047	55.6379	Upregulation	0.102499
SLC7A5	16.0625	1.70324	4.67384e-58	2.98863e-56	0.257287	55.5245	Upregulation	0.170324
CHD2	16.0305	1.01673	7.82732e-58	4.95544e-56	0.46179	55.3049	Upregulation	0.101673
SAT1	15.984	1.32097	1.65175e-57	1.04158e-55	0.596023	54.9823	Upregulation	0.132097
SRPRA	15.9443	1.09259	3.12086e-57	1.96411e-55	0.387367	54.7068	Upregulation	0.109259
SYNGR2	15.9437	1.03523	3.14922e-57	1.97805e-55	0.380021	54.7038	Upregulation	0.103523
TPM4	15.928	1.00042	4.05246e-57	2.53541e-55	0.483271	54.596	Upregulation	0.100042
CORO1B	15.8972	1.08424	6.6279e-57	4.12248e-55	0.435199	54.3848	Upregulation	0.108424
CACYBP	15.8948	1.54649	6.88043e-57	4.27122e-55	0.406851	54.3694	Upregulation	0.154649
PRKX	15.8947	1.32468	6.89791e-57	4.27375e-55	0.345444	54.3692	Upregulation	0.132468
STAG1	15.8692	1.09605	1.03607e-56	6.40674e-55	0.387527	54.1934	Upregulation	0.109605
STK24	15.8464	1.07997	1.48808e-56	9.1487e-55	0.473609	54.0386	Upregulation	0.107997
NR3C1	15.8177	1.04708	2.35063e-56	1.43685e-54	0.467859	53.8426	Upregulation	0.104708
ITSN2	15.8063	1.00842	2.81376e-56	1.71666e-54	0.431766	53.7653	Upregulation	0.100842
DOCK2	15.7622	1.02069	5.65925e-56	3.43299e-54	0.440629	53.4643	Upregulation	0.102069
CKLF	15.7609	1.06716	5.77872e-56	3.49881e-54	0.649764	53.4561	Upregulation	0.106716
GRAMD1B	15.6122	1.75378	6.0088e-55	3.59043e-53	0.248503	52.4449	Upregulation	0.175378
CNOT6L	15.6093	1.18019	6.29211e-55	3.75269e-53	0.399984	52.4257	Upregulation	0.118019
AFF1	15.584	1.20456	9.35435e-55	5.56863e-53	0.328755	52.2543	Upregulation	0.120456
SDCBP	15.5803	1.15956	9.91017e-55	5.88853e-53	0.394474	52.23	Upregulation	0.115956
LIMS1	15.5251	1.02096	2.34537e-54	1.37819e-52	0.426336	51.8607	Upregulation	0.102096
ELOVL5	15.5065	1.07114	3.13693e-54	1.83657e-52	0.422662	51.736	Upregulation	0.107114
RUNX1	15.5016	1.075	3.38234e-54	1.97663e-52	0.407889	51.7041	Upregulation	0.1075
LITAF	15.4895	1.35147	4.08419e-54	2.38242e-52	0.421465	51.623	Upregulation	0.135147
PPP2CA	15.4626	1.05163	6.20552e-54	3.60666e-52	0.358381	51.4429	Upregulation	0.105163
HNRNPLL	15.4546	1.11986	7.02363e-54	4.07473e-52	0.362293	51.3899	Upregulation	0.111986
HLA-G	15.3965	5.55045	1.72815e-53	9.97139e-52	0.156831	51.0012	Upregulation	0.555045
H3F3A	15.3231	1.24168	5.36289e-53	3.07216e-51	0.863371	50.5126	Upregulation	0.124168
RUNX3	15.3228	1.05228	5.38089e-53	3.07694e-51	0.422902	50.5119	Upregulation	0.105228
KDM6A	15.2684	1.44454	1.24194e-52	7.05121e-51	0.27733	50.1517	Upregulation	0.144454
ZFAND3	15.2676	1.21462	1.25657e-52	7.1216e-51	0.356943	50.1474	Upregulation	0.121462
ID2	15.2551	1.36084	1.52195e-52	8.60605e-51	0.393436	50.0652	Upregulation	0.136084
FUT8	15.255	1.18205	1.52389e-52	8.60605e-51	0.352471	50.0652	Upregulation	0.118205
NUP98	15.25	1.19886	1.6469e-52	9.28434e-51	0.323405	50.0322	Upregulation	0.119886
BABAM2	15.2383	1.22102	1.96955e-52	1.10641e-50	0.321968	49.9561	Upregulation	0.122102
HMGB2	15.1885	1.05458	4.21268e-52	2.34997e-50	0.40741	49.6289	Upregulation	0.105458
ARID5A	15.1145	1.18479	1.29901e-51	7.19597e-50	0.362932	49.1429	Upregulation	0.118479
GYG1	15.1128	1.49879	1.3336e-51	7.3748e-50	0.292182	49.1322	Upregulation	0.149879
TBC1D22A	15.0551	1.15979	3.19398e-51	1.75411e-49	0.339376	48.7559	Upregulation	0.115979
RILPL2	15.0181	1.38961	5.58716e-51	3.04839e-49	0.306795	48.5159	Upregulation	0.138961
RANBP9	15.0181	1.32884	5.58891e-51	3.04839e-49	0.302084	48.5159	Upregulation	0.132884
UBE2B	14.9822	1.07807	9.60508e-51	5.22111e-49	0.475365	48.2822	Upregulation	0.107807
IL12RB2	14.9349	1.90646	1.95487e-50	1.05543e-48	0.223908	47.9766	Upregulation	0.190646
USP3	14.9053	1.01751	3.04323e-50	1.64026e-48	0.404376	47.7851	Upregulation	0.101751
PIAS1	14.8858	1.0138	4.07739e-50	2.18658e-48	0.370678	47.6602	Upregulation	0.10138
NCOA2	14.8388	1.17924	8.21593e-50	4.37653e-48	0.328196	47.3589	Upregulation	0.117924
PLSCR3	14.7961	1.3507	1.55335e-49	8.23327e-48	0.274934	47.0844	Upregulation	0.13507
PPP6R3	14.7574	1.06724	2.75891e-49	1.45027e-47	0.354548	46.8386	Upregulation	0.106724
CTSC	14.75	1.01893	3.07442e-49	1.61346e-47	0.57598	46.7922	Upregulation	0.101893
PHACTR2	14.7249	1.15577	4.46095e-49	2.32582e-47	0.41292	46.6334	Upregulation	0.115577
MYO9B	14.7053	1.04436	5.95746e-49	3.09594e-47	0.351753	46.5092	Upregulation	0.104436
RNF167	14.6675	1.07265	1.04081e-48	5.38255e-47	0.348399	46.269	Upregulation	0.107265
TBC1D5	14.6431	1.08385	1.49082e-48	7.68485e-47	0.34249	46.1144	Upregulation	0.108385
TAB2	14.6346	1.09518	1.68925e-48	8.69363e-47	0.423621	46.0608	Upregulation	0.109518
SMARCC1	14.6101	1.04539	2.42259e-48	1.24277e-46	0.362772	45.9056	Upregulation	0.104539
FKBP11	14.5822	1.10094	3.64666e-48	1.86172e-46	0.370039	45.7301	Upregulation	0.110094
CD55	14.5808	1.34341	3.72295e-48	1.89764e-46	0.317336	45.7218	Upregulation	0.134341
GOLPH3	14.5377	1.11588	6.99339e-48	3.53637e-46	0.312864	45.4514	Upregulation	0.111588
ATP11B	14.4787	1.11783	1.65237e-47	8.31608e-46	0.32069	45.0801	Upregulation	0.111783
ZEB2	14.4692	1.95415	1.89661e-47	9.53026e-46	0.227501	45.0209	Upregulation	0.195415
MGAT4A	14.4506	1.00049	2.48656e-47	1.24554e-45	0.43496	44.9046	Upregulation	0.100049
DUSP5	14.4228	1.3048	3.72053e-47	1.85782e-45	0.252735	44.731	Upregulation	0.13048
HINT1	14.4205	1.1176	3.8442e-47	1.91658e-45	0.823046	44.7175	Upregulation	0.11176
TMEM35B	14.3991	1.12663	5.24052e-47	2.60054e-45	0.295856	44.5849	Upregulation	0.112663
RFTN1	14.3961	1.18402	5.4739e-47	2.70793e-45	0.307035	44.5674	Upregulation	0.118402
ARIH1	14.3845	1.10011	6.47867e-47	3.20002e-45	0.349437	44.4948	Upregulation	0.110011
TSEN54	14.3768	1.36807	7.23461e-47	3.56788e-45	0.266709	44.4476	Upregulation	0.136807
UBE2M	14.3055	1.11846	2.02204e-46	9.83526e-45	0.313024	44.0072	Upregulation	0.111846
ALYREF	14.2632	1.11494	3.71193e-46	1.79727e-44	0.301126	43.7454	Upregulation	0.111494
LRRC8C	14.2621	1.28932	3.77058e-46	1.8229e-44	0.304799	43.7392	Upregulation	0.128932
STAT5B	14.1665	1.00681	1.47715e-45	7.06642e-44	0.360856	43.1508	Upregulation	0.100681
ABCG1	14.15	1.80822	1.86785e-45	8.90873e-44	0.214405	43.0502	Upregulation	0.180822
CPD	14.1379	1.63624	2.21939e-45	1.05539e-43	0.243232	42.9766	Upregulation	0.163624
MAP3K8	14.1288	2.24684	2.523e-45	1.19442e-43	0.189811	42.9228	Upregulation	0.224684
RAB11B	14.1161	1.00541	3.02053e-45	1.42573e-43	0.336102	42.846	Upregulation	0.100541
CSRNP1	14.0965	1.73031	3.99018e-45	1.87233e-43	0.2172	42.7276	Upregulation	0.173031
PTK2B	14.0899	1.04249	4.38219e-45	2.04724e-43	0.33147	42.6888	Upregulation	0.104249
CORO7	14.0734	1.16029	5.5351e-45	2.58208e-43	0.322926	42.588	Upregulation	0.116029
TCF12	14.0621	1.07125	6.49055e-45	3.01456e-43	0.324683	42.5208	Upregulation	0.107125
HSPA1A	14.0582	6.52319	6.85661e-45	3.17995e-43	0.377146	42.4976	Upregulation	0.652319
TBXAS1	14.0541	2.23385	7.27491e-45	3.36906e-43	0.191807	42.4725	Upregulation	0.223385
UBE2K	13.9955	1.12353	1.66159e-44	7.65048e-43	0.352951	42.1163	Upregulation	0.112353
MKNK2	13.9844	1.12657	1.94099e-44	8.92407e-43	0.318454	42.0494	Upregulation	0.112657
RUNX2	13.9757	1.16644	2.19311e-44	1.00688e-42	0.306396	41.997	Upregulation	0.116644
DNAJC1	13.9628	1.04929	2.62778e-44	1.20297e-42	0.355825	41.9197	Upregulation	0.104929
TNIP1	13.9523	1.03672	3.04603e-44	1.39245e-42	0.373633	41.8562	Upregulation	0.103672
IL18R1	13.9414	1.52221	3.54855e-44	1.61984e-42	0.2394	41.7905	Upregulation	0.152221
MTHFD2	13.8972	1.25701	6.58451e-44	2.9759e-42	0.285555	41.5264	Upregulation	0.125701
SND1	13.8417	1.06044	1.42875e-43	6.3939e-42	0.324124	41.1942	Upregulation	0.106044
VPS13B	13.8239	1.07531	1.82921e-43	8.16315e-42	0.332109	41.0881	Upregulation	0.107532
CPNE7	13.8135	2.07889	2.11251e-43	9.388e-42	0.207698	41.0274	Upregulation	0.207889
TSPAN5	13.793	1.24252	2.81013e-43	1.24363e-41	0.284596	40.9053	Upregulation	0.124252
ABLIM1	13.7746	1.15161	3.62197e-43	1.60069e-41	0.354947	40.7957	Upregulation	0.115161
TMSB4X	13.7591	8.44786	4.49193e-43	1.97694e-41	0.984109	40.704	Upregulation	0.844786
NCF1	13.7545	1.2198	4.78546e-43	2.10323e-41	0.324922	40.6771	Upregulation	0.12198
ATG5	13.7466	1.16709	5.33662e-43	2.34224e-41	0.302324	40.6304	Upregulation	0.116709
DIP2A	13.7459	1.15888	5.39234e-43	2.36345e-41	0.29881	40.6265	Upregulation	0.115888
JAZF1	13.7432	1.23832	5.59229e-43	2.44772e-41	0.281402	40.6112	Upregulation	0.123832
TRAF3	13.7054	1.35235	9.41846e-43	4.11114e-41	0.28268	40.386	Upregulation	0.135235
SPIDR	13.6673	1.076	1.59176e-42	6.91019e-41	0.30975	40.1605	Upregulation	0.1076
ZEB1	13.6646	1.03273	1.65197e-42	7.16183e-41	0.36437	40.145	Upregulation	0.103273
CARD11	13.6443	1.01841	2.18202e-42	9.40862e-41	0.335942	40.0265	Upregulation	0.101841
HSPH1	13.6253	3.22334	2.83087e-42	1.21735e-40	0.257287	39.9146	Upregulation	0.322334
SFXN1	13.568	1.03876	6.19763e-42	2.65086e-40	0.327078	39.5766	Upregulation	0.103876
HMGN4	13.5264	1.05278	1.09182e-41	4.64503e-40	0.296015	39.333	Upregulation	0.105278
MFSD14A	13.5238	1.37664	1.13213e-41	4.81012e-40	0.241955	39.3178	Upregulation	0.137664
ARL15	13.4473	1.2516	3.19437e-41	1.34467e-39	0.274934	38.8714	Upregulation	0.12516
RORA-AS1	13.4444	1.6075	3.31975e-41	1.39561e-39	0.230536	38.8552	Upregulation	0.16075
CREBBP	13.4393	1.22468	3.55952e-41	1.49247e-39	0.283319	38.8261	Upregulation	0.122468
GLUD1	13.4357	1.16849	3.73629e-41	1.56454e-39	0.321009	38.8056	Upregulation	0.116849
RHBDD2	13.3805	1.32033	7.86673e-41	3.26838e-39	0.270063	38.4857	Upregulation	0.132033
RBM27	13.3684	1.2373	9.25701e-41	3.83103e-39	0.262237	38.4167	Upregulation	0.12373
CDR2	13.3553	1.10708	1.10326e-40	4.55405e-39	0.289627	38.3416	Upregulation	0.110708
PLEK	13.3291	2.64278	1.5677e-40	6.43784e-39	0.20666	38.1913	Upregulation	0.264278
KDM5B	13.3093	1.36891	2.04427e-40	8.35192e-39	0.262158	38.0782	Upregulation	0.136891
USP36	13.2613	1.15275	3.88038e-40	1.57326e-38	0.278927	37.8032	Upregulation	0.115275
TRERF1	13.2508	1.62022	4.46621e-40	1.80847e-38	0.224068	37.7427	Upregulation	0.162022
RASA1	13.2257	1.30494	6.23696e-40	2.50641e-38	0.2608	37.6009	Upregulation	0.130494
NEK7	13.2008	1.0387	8.6846e-40	3.48126e-38	0.338737	37.4583	Upregulation	0.10387
CAMK1D	13.2	1.30091	8.77049e-40	3.50688e-38	0.28268	37.4551	Upregulation	0.130091
ZBTB38	13.2	1.00232	8.76908e-40	3.50688e-38	0.35862	37.4551	Upregulation	0.100232
MMP24OS	13.1794	1.16746	1.15316e-39	4.59938e-38	0.280524	37.3373	Upregulation	0.116746
ERGIC3	13.1774	1.00564	1.1841e-39	4.71688e-38	0.317576	37.3263	Upregulation	0.100564
ZNRF1	13.1558	1.22021	1.57552e-39	6.2527e-38	0.296335	37.2039	Upregulation	0.122021
RAP1GDS1	13.154	1.11564	1.6131e-39	6.39387e-38	0.295057	37.1942	Upregulation	0.111564
DENND4A	13.1527	1.33105	1.64106e-39	6.48861e-38	0.284996	37.1878	Upregulation	0.133105
MAP4K1	13.1347	1.03088	2.08263e-39	8.21417e-38	0.301286	37.0854	Upregulation	0.103088
FNDC3B	13.1168	1.87993	2.63717e-39	1.03885e-37	0.237164	36.9834	Upregulation	0.187993
ASAP1	13.1155	1.27284	2.6838e-39	1.05592e-37	0.257925	36.9764	Upregulation	0.127284
ADK	13.0782	1.07237	4.38435e-39	1.71651e-37	0.349277	36.7654	Upregulation	0.107237
CMIP	13.0134	1.37965	1.0262e-38	3.98829e-37	0.254572	36.3992	Upregulation	0.137965
RALA	13.0039	1.18216	1.16298e-38	4.5089e-37	0.309431	36.3459	Upregulation	0.118216
IGF2R	12.9332	1.01477	2.92473e-38	1.12572e-36	0.325082	35.9486	Upregulation	0.101477
ZNF331	12.9033	1.93284	4.31256e-38	1.6559e-36	0.195241	35.781	Upregulation	0.193284
RSBN1	12.8769	1.04255	6.07287e-38	2.32342e-36	0.319253	35.6339	Upregulation	0.104255
YARS	12.8681	1.16265	6.80348e-38	2.59982e-36	0.299369	35.5851	Upregulation	0.116265
JARID2	12.8506	1.27133	8.53376e-38	3.25712e-36	0.264154	35.4872	Upregulation	0.127133
HECA	12.8001	1.26168	1.63648e-37	6.22371e-36	0.280204	35.206	Upregulation	0.126168
C18orf32	12.7795	1.04859	2.13415e-37	8.03972e-36	0.289707	35.0948	Upregulation	0.104859
NFKB1	12.779	1.08869	2.14828e-37	8.0834e-36	0.36932	35.0924	Upregulation	0.108869
C11orf98	12.6669	1.22779	9.01642e-37	3.35701e-35	0.246586	34.474	Upregulation	0.122779
FRMD4B	12.6495	1.33314	1.12568e-36	4.18141e-35	0.269265	34.3787	Upregulation	0.133314
AFF4	12.6412	1.03026	1.25097e-36	4.6414e-35	0.295856	34.3334	Upregulation	0.103026
HOOK2	12.6325	1.42851	1.39854e-36	5.18287e-35	0.224068	34.2854	Upregulation	0.142851
SARNP	12.6278	1.11571	1.48442e-36	5.49477e-35	0.260321	34.2601	Upregulation	0.111571
SLC9A9	12.5393	1.20699	4.5528e-36	1.65834e-34	0.260401	33.7803	Upregulation	0.120699
CLASP1	12.5293	1.23709	5.16324e-36	1.87641e-34	0.245628	33.7267	Upregulation	0.123709
EEF1D	12.4752	1.1833	1.01915e-35	3.68277e-34	0.912002	33.4338	Upregulation	0.11833
ADARB2	12.4689	2.21966	1.10305e-35	3.98148e-34	0.16314	33.4	Upregulation	0.221966
KAT2B	12.467	1.16627	1.13019e-35	4.07482e-34	0.274934	33.3899	Upregulation	0.116627
GPCPD1	12.3916	1.15914	2.90237e-35	1.04055e-33	0.27182	32.9827	Upregulation	0.115914
MED13L	12.384	1.09091	3.19108e-35	1.14277e-33	0.289627	32.942	Upregulation	0.109091
NUTM2A-AS1	12.3562	1.16766	4.50871e-35	1.60563e-33	0.259602	32.7944	Upregulation	0.116766
ADSL	12.3467	1.11829	5.07523e-35	1.80536e-33	0.266949	32.7434	Upregulation	0.111829
KLF2	12.3244	1.86364	6.69314e-35	2.37294e-33	0.505949	32.6247	Upregulation	0.186364
PCNX2	12.3119	1.0579	7.81582e-35	2.76483e-33	0.28803	32.5583	Upregulation	0.10579
MXD4	12.3101	1.01838	7.99182e-35	2.82395e-33	0.318454	32.5491	Upregulation	0.101838
NIN	12.3002	1.00087	9.03546e-35	3.18567e-33	0.305358	32.4968	Upregulation	0.100087
SMAD7	12.252	1.40625	1.63939e-34	5.76099e-33	0.227182	32.2395	Upregulation	0.140625
CCL4L2	12.2324	6.04689	2.08736e-34	7.28704e-33	0.144374	32.1374	Upregulation	0.604689
GZMB	12.2253	1.10847	2.27675e-34	7.91357e-33	0.181666	32.1016	Upregulation	0.110847
TBCD	12.2186	1.32519	2.47424e-34	8.58132e-33	0.231973	32.0664	Upregulation	0.132519
BNIP3L	12.212	1.30061	2.6815e-34	9.29005e-33	0.251377	32.032	Upregulation	0.130061
ARL8B	12.1969	1.18386	3.22886e-34	1.11621e-32	0.257207	31.9523	Upregulation	0.118386
CDC42EP3	12.1954	1.01257	3.28712e-34	1.13512e-32	0.367085	31.945	Upregulation	0.101257
NSMCE3	12.1725	1.0497	4.35689e-34	1.49967e-32	0.282121	31.824	Upregulation	0.10497
PFKFB3	12.1551	1.27827	5.38959e-34	1.84123e-32	0.244031	31.7349	Upregulation	0.127827
FAS	12.0998	1.21479	1.05921e-33	3.60695e-32	0.258165	31.4429	Upregulation	0.121479
SLC4A7	12.089	1.02547	1.20801e-33	4.10492e-32	0.320211	31.3867	Upregulation	0.102547
FOXP1	12.075	1.02103	1.43093e-33	4.85723e-32	0.542761	31.3136	Upregulation	0.102103
DNAJB6	12.0675	1.00674	1.56803e-33	5.31697e-32	0.366046	31.2743	Upregulation	0.100674
UBE2H	12.0189	1.02851	2.82848e-33	9.57065e-32	0.296095	31.0191	Upregulation	0.102851
STIM2	12.0155	1.00719	2.94458e-33	9.95293e-32	0.297932	31.002	Upregulation	0.100719
GTDC1	12.0119	1.31742	3.0769e-33	1.03892e-31	0.226383	30.9834	Upregulation	0.131742
SGMS1	12.0012	1.12881	3.50344e-33	1.1792e-31	0.256648	30.9284	Upregulation	0.112881
COP1	11.9869	1.00115	4.16292e-33	1.39674e-31	0.289787	30.8549	Upregulation	0.100115
MAP4K4	11.9802	1.05073	4.51311e-33	1.51265e-31	0.32604	30.8203	Upregulation	0.105073
FAU	11.9292	2.28527	8.34191e-33	2.78424e-31	0.966941	30.5553	Upregulation	0.228527
DUSP4	11.9236	1.40576	8.91391e-33	2.96895e-31	0.210652	30.5274	Upregulation	0.140576
UGCG	11.8999	1.40244	1.18441e-32	3.9326e-31	0.235886	30.4053	Upregulation	0.140244
SBNO2	11.8266	1.25739	2.84296e-32	9.3712e-31	0.226304	30.0282	Upregulation	0.125739
STK39	11.8256	1.02954	2.8771e-32	9.47393e-31	0.279885	30.0235	Upregulation	0.102954
PAN3	11.8129	1.03277	3.35e-32	1.09858e-30	0.27701	29.9592	Upregulation	0.103277
COX16	11.777	1.0234	5.12627e-32	1.67078e-30	0.254092	29.7771	Upregulation	0.10234
STIP1	11.7752	1.15404	5.2367e-32	1.70503e-30	0.28827	29.7683	Upregulation	0.115404
LIMK2	11.7307	1.89739	8.86828e-32	2.86406e-30	0.186696	29.543	Upregulation	0.189738
DNAJC3	11.722	1.01702	9.82981e-32	3.16818e-30	0.284277	29.4992	Upregulation	0.101702
RAB4B	11.6892	1.33247	1.44702e-31	4.6264e-30	0.209774	29.3348	Upregulation	0.133247
LYST	11.6532	1.08652	2.21006e-31	7.03078e-30	0.306316	29.153	Upregulation	0.108652
ITCH	11.6448	1.0973	2.43858e-31	7.75003e-30	0.253374	29.1107	Upregulation	0.10973
HSPE1	11.5822	1.75432	5.07033e-31	1.60182e-29	0.435838	28.7954	Upregulation	0.175432
ARHGAP35	11.5689	1.13965	5.92082e-31	1.86681e-29	0.23381	28.7289	Upregulation	0.113965
ARHGAP26	11.5211	1.26212	1.03233e-30	3.22936e-29	0.259283	28.4909	Upregulation	0.126212
NKG7	11.5	1.83768	1.3184e-30	4.11217e-29	0.243153	28.3859	Upregulation	0.183768
DENND4C	11.4816	1.03651	1.63202e-30	5.0755e-29	0.261199	28.2945	Upregulation	0.103651
VPS37B	11.467	1.23893	1.93138e-30	5.97962e-29	0.223589	28.2233	Upregulation	0.123893
SEC13	11.4573	1.00987	2.16029e-30	6.6664e-29	0.258005	28.1761	Upregulation	0.100987
DNAJA1	11.4383	1.1982	2.69175e-30	8.25057e-29	0.453246	28.0835	Upregulation	0.11982
ACAA2	11.4361	1.03142	2.76097e-30	8.44649e-29	0.261918	28.0733	Upregulation	0.103142
PVT1	11.413	1.04283	3.59887e-30	1.09364e-28	0.283958	27.9611	Upregulation	0.104283
AC079793.1	11.3992	1.10769	4.22089e-30	1.28145e-28	0.243791	27.8923	Upregulation	0.110769
RALGAPA1	11.3829	1.0398	5.09075e-30	1.54114e-28	0.27693	27.8122	Upregulation	0.10398
PLIN2	11.3333	1.04695	8.9788e-30	2.69775e-28	0.297293	27.569	Upregulation	0.104695
CDKAL1	11.2246	1.08158	3.08943e-29	9.14448e-28	0.250978	27.0388	Upregulation	0.108158
SNX25	11.2058	1.60234	3.82067e-29	1.12671e-27	0.182305	26.9482	Upregulation	0.160234
HSPA4	11.1514	1.07386	7.04777e-29	2.05746e-27	0.254092	26.6867	Upregulation	0.107386
WBP1	11.126	1.38772	9.37229e-29	2.73106e-27	0.189891	26.5637	Upregulation	0.138772
GPR171	11.1005	1.03981	1.24794e-28	3.61993e-27	0.319253	26.4413	Upregulation	0.103981
PER1	11.1001	1.99976	1.25372e-28	3.63339e-27	0.161143	26.4397	Upregulation	0.199976
ICAM1	11.0859	2.53662	1.46941e-28	4.23923e-27	0.144055	26.3727	Upregulation	0.253662
USP9X	11.0311	1.04517	2.70546e-28	7.74222e-27	0.263595	26.1111	Upregulation	0.104517
GRAMD1A	11.0309	1.04162	2.71103e-28	7.7512e-27	0.259363	26.1106	Upregulation	0.104162
NBEAL2	11.0141	1.11554	3.26716e-28	9.32474e-27	0.236844	26.0304	Upregulation	0.111554
ZFYVE28	11.0136	1.04335	3.28735e-28	9.37378e-27	0.246746	26.0281	Upregulation	0.104335
RAB1A	10.9517	1.03305	6.52359e-28	1.84371e-26	0.252495	25.7343	Upregulation	0.103305
ARHGEF7	10.9509	1.12806	6.57758e-28	1.85732e-26	0.236205	25.7311	Upregulation	0.112806
TOM1	10.9176	1.35521	9.50212e-28	2.66427e-26	0.202907	25.5744	Upregulation	0.135521
ELK3	10.9069	1.00919	1.06894e-27	2.99454e-26	0.276851	25.5237	Upregulation	0.100919
GBF1	10.8867	1.07468	1.33401e-27	3.72077e-26	0.234528	25.4294	Upregulation	0.107468
RGS2	10.8826	2.60854	1.39507e-27	3.88429e-26	0.149485	25.4107	Upregulation	0.260854
NPDC1	10.8659	1.39087	1.6752e-27	4.63594e-26	0.198515	25.3339	Upregulation	0.139087
NINJ1	10.8387	1.58856	2.25555e-27	6.23118e-26	0.196119	25.2054	Upregulation	0.158856
PPM1M	10.8232	1.0826	2.67408e-27	7.36191e-26	0.236685	25.133	Upregulation	0.10826
REEP3	10.803	1.15294	3.32997e-27	9.15183e-26	0.252096	25.0385	Upregulation	0.115294
DLEU2	10.7838	1.02016	4.10531e-27	1.12536e-25	0.272379	24.9487	Upregulation	0.102016
AC009313.1	10.7643	2.35754	5.0769e-27	1.38575e-25	0.144774	24.8583	Upregulation	0.235754
SOS1	10.7562	1.04953	5.54214e-27	1.50758e-25	0.290266	24.8217	Upregulation	0.104953
UBR1	10.7514	1.06456	5.83842e-27	1.58682e-25	0.240997	24.7995	Upregulation	0.106456
GORASP2	10.7451	1.00575	6.25271e-27	1.69797e-25	0.241556	24.7701	Upregulation	0.100575
ARNTL	10.7446	1.04264	6.28169e-27	1.70439e-25	0.248583	24.7684	Upregulation	0.104264
RLF	10.7102	1.28402	9.11971e-27	2.46186e-25	0.212968	24.6087	Upregulation	0.128402
SECISBP2L	10.6872	1.06092	1.16842e-26	3.14617e-25	0.23365	24.5022	Upregulation	0.106092
WWP2	10.6825	1.17156	1.22867e-26	3.30561e-25	0.211291	24.4807	Upregulation	0.117156
VAV1	10.6783	1.12285	1.28574e-26	3.45332e-25	0.230775	24.4618	Upregulation	0.112285
SCAMP3	10.5813	1.03071	3.63948e-26	9.66931e-25	0.243951	24.0146	Upregulation	0.103071
HSPA1B	10.5517	5.68189	4.98909e-26	1.3189e-24	0.178711	23.8798	Upregulation	0.56819
GNG10	10.5453	1.26508	5.34133e-26	1.40969e-24	0.194762	23.8509	Upregulation	0.126508
TXNRD1	10.5437	1.17006	5.42933e-26	1.43173e-24	0.225904	23.8441	Upregulation	0.117006
ZNF267	10.5382	1.09149	5.7608e-26	1.51788e-24	0.261838	23.8188	Upregulation	0.109149
RHOC	10.5378	1.14372	5.78254e-26	1.52235e-24	0.222391	23.8175	Upregulation	0.114372
PDCD1	10.536	1.14759	5.89417e-26	1.55046e-24	0.210093	23.8095	Upregulation	0.114759
BCAS3	10.5193	1.12772	7.0384e-26	1.84841e-24	0.230057	23.7332	Upregulation	0.112772
TOB1	10.4989	1.09148	8.73702e-26	2.28135e-24	0.25529	23.6418	Upregulation	0.109148
TRAPPC9	10.4779	1.02693	1.09176e-25	2.84143e-24	0.237084	23.5465	Upregulation	0.102693
NAA50	10.4709	1.08319	1.1751e-25	3.05583e-24	0.252256	23.5149	Upregulation	0.108319
EIF1	10.4526	2.24046	1.42541e-25	3.68872e-24	0.963188	23.4331	Upregulation	0.224046
RABGEF1	10.3878	1.38889	2.81732e-25	7.22048e-24	0.194362	23.1414	Upregulation	0.138889
E2F4	10.3812	1.02748	3.01909e-25	7.7252e-24	0.231574	23.1121	Upregulation	0.102748
WASHC2C	10.3729	1.17774	3.29334e-25	8.40672e-24	0.208816	23.0754	Upregulation	0.117774
PIM3	10.3356	1.10715	4.86519e-25	1.23401e-23	0.265511	22.9087	Upregulation	0.110715
INO80E	10.3119	1.08952	6.22612e-25	1.56798e-23	0.21185	22.8047	Upregulation	0.108952
JUN	10.2003	1.73618	1.97589e-24	4.88355e-23	0.598179	22.3113	Upregulation	0.173618
P2RY10	10.188	1.07955	2.24345e-24	5.53199e-23	0.235886	22.2571	Upregulation	0.107955
UBAP1	10.1698	1.07391	2.70558e-24	6.64074e-23	0.218877	22.1778	Upregulation	0.107391
AGTRAP	10.1596	1.22582	3.00342e-24	7.35481e-23	0.19564	22.1334	Upregulation	0.122582
ATP6V0E2	10.1253	1.0181	4.26646e-24	1.03445e-22	0.238761	21.9853	Upregulation	0.10181
LMNB1	10.1168	1.03897	4.65604e-24	1.1272e-22	0.216082	21.948	Upregulation	0.103897
GPR132	10.0965	1.31595	5.72743e-24	1.38238e-22	0.192526	21.8594	Upregulation	0.131595
ITGAE	10.0705	1.20036	7.45776e-24	1.79188e-22	0.238681	21.7467	Upregulation	0.120036
CXCL8	10.0548	4.68525	8.75292e-24	2.09991e-22	0.11938	21.6778	Upregulation	0.468525
MAN2B1	10.0525	1.2146	8.95355e-24	2.14643e-22	0.191647	21.6683	Upregulation	0.12146
IFI30	10.0172	1.29492	1.28125e-23	3.05091e-22	0.247145	21.5156	Upregulation	0.129492
NBN	10.0105	1.17166	1.37098e-23	3.25971e-22	0.214086	21.4868	Upregulation	0.117166
G0S2	9.93962	3.60833	2.79896e-23	6.57168e-22	0.129522	21.1823	Upregulation	0.360833
BICDL1	9.93258	1.41554	3.00368e-23	7.04503e-22	0.19037	21.1521	Upregulation	0.141554
GZMK	9.93254	1.22231	3.00498e-23	7.04503e-22	0.271261	21.1521	Upregulation	0.122231
SEC14L1	9.93204	1.144	3.02002e-23	7.07509e-22	0.2176	21.1503	Upregulation	0.1144
HDAC4	9.91767	1.19423	3.48803e-23	8.16551e-22	0.199633	21.088	Upregulation	0.119423
MYADM	9.90643	1.10491	3.90346e-23	9.098e-22	0.261998	21.0411	Upregulation	0.110491
FAM160B1	9.90001	1.04926	4.16246e-23	9.69459e-22	0.22295	21.0135	Upregulation	0.104926
AMBRA1	9.86861	1.16383	5.69475e-23	1.31768e-21	0.199473	20.8802	Upregulation	0.116383
THADA	9.8521	1.01443	6.71296e-23	1.55215e-21	0.243392	20.8091	Upregulation	0.101443
TBL1X	9.84104	1.1747	7.49336e-23	1.73009e-21	0.220155	20.7619	Upregulation	0.11747
NPC1	9.83516	1.37748	7.94389e-23	1.83146e-21	0.181027	20.7372	Upregulation	0.137748
UBE2J1	9.80119	1.1481	1.11264e-22	2.53768e-21	0.193724	20.5956	Upregulation	0.11481
TNFSF8	9.76821	1.06089	1.54147e-22	3.49328e-21	0.234608	20.4568	Upregulation	0.106089
GNA15	9.74969	1.66699	1.85035e-22	4.18136e-21	0.164258	20.3787	Upregulation	0.166699
NFKB2	9.72916	1.15137	2.26462e-22	5.08511e-21	0.219516	20.2937	Upregulation	0.115137
SEC24B	9.72765	1.10702	2.29849e-22	5.15391e-21	0.202747	20.2879	Upregulation	0.110702
ENTPD1	9.65816	2.11434	4.53929e-22	1.00653e-20	0.127925	19.9972	Upregulation	0.211434
UBA52	9.6225	1.1181	6.42505e-22	1.4168e-20	0.936597	19.8487	Upregulation	0.11181
ZGPAT	9.59241	1.21895	8.60551e-22	1.88848e-20	0.176236	19.7239	Upregulation	0.121895
OSBPL3	9.58489	1.02812	9.25575e-22	2.02978e-20	0.222311	19.6926	Upregulation	0.102812
TGFBR3	9.55913	1.52529	1.18753e-21	2.58647e-20	0.165296	19.5873	Upregulation	0.152529
PHF21A	9.55356	1.04156	1.2532e-21	2.72764e-20	0.229657	19.5642	Upregulation	0.104156
ADIPOR1	9.52409	1.02869	1.66486e-21	3.59664e-20	0.212489	19.4441	Upregulation	0.102869
SLC35F1	9.50008	2.03848	2.09719e-21	4.51838e-20	0.128803	19.345	Upregulation	0.203848
BCL2A1	9.48555	2.00561	2.41102e-21	5.17356e-20	0.17951	19.2862	Upregulation	0.200561
CDKN1A	9.44641	2.0014	3.50649e-21	7.46897e-20	0.148287	19.1267	Upregulation	0.20014
PREP	9.44336	1.12139	3.61029e-21	7.6798e-20	0.189012	19.1146	Upregulation	0.112139
SLMAP	9.44061	1.06152	3.7061e-21	7.87312e-20	0.209774	19.1039	Upregulation	0.106152
HAUS3	9.43764	1.15641	3.8126e-21	8.08858e-20	0.193404	19.0921	Upregulation	0.115641

## Sheet: Table S4 (Sheet 1)
Table S4. The DEGs list of CD8+T cells related to Fig 4
Sheet 2, Upregulated genes in bacterial pneumonia patients with mild symptoms
Sheet 3, Upregulated genes in bacterial patients with severe symptoms

## Sheet: Table S4 (Sheet 2)
names	scores	logfoldchanges	pvals	pvals_adj	pct_nz_group	log(pvalue)	Signature	size
FP671120.4	56.5324	19.1284	0	0	0.924599	inf	Upregulation	1.91284
LY6E	40.8656	5.9085	0	0	0.877005	inf	Upregulation	0.59085
SP100	38.0611	3.40606	0	0	0.84492	inf	Upregulation	0.340606
SRGN	39.0147	5.85728	0	0	0.914439	inf	Upregulation	0.585728
MX1	39.1118	5.46351	0	0	0.711497	inf	Upregulation	0.546351
TNFAIP3	39.3006	4.48084	0	0	0.757754	inf	Upregulation	0.448084
RNF213	39.344	4.76171	0	0	0.905882	inf	Upregulation	0.476171
STAT1	39.9938	4.78611	0	0	0.768717	inf	Upregulation	0.478611
HLA-C	50.0333	14.714	0	0	0.99492	inf	Upregulation	1.4714
PRF1	40.5489	6.84282	0	0	0.848128	inf	Upregulation	0.684282
ISG20	42.7619	5.72906	0	0	0.851872	inf	Upregulation	0.572906
HLA-E	43.0269	7.08246	0	0	0.982086	inf	Upregulation	0.708246
IFITM2	45.2332	10.4511	0	0	0.944385	inf	Upregulation	1.04511
FP236383.3	45.5859	106.842	0	0	0.928877	inf	Upregulation	10.6842
HLA-A	47.7922	23.061	0	0	0.996524	inf	Upregulation	2.3061
PTPRCAP	47.8165	6.78575	0	0	0.939037	inf	Upregulation	0.678575
IFITM1	50.0233	21.2602	0	0	0.968449	inf	Upregulation	2.12602
SMCHD1	37.6649	3.39619	0	3.31002e-307	0.817914	306.48	Upregulation	0.339619
FYN	37.1173	3.60373	1.47983e-301	2.48519e-298	0.850267	297.605	Upregulation	0.360373
RBFOX2	37.0707	3.13844	8.32141e-301	1.3276e-297	0.72861	296.877	Upregulation	0.313844
ZFP36	37.0568	3.80881	1.39759e-300	2.12355e-297	0.772995	296.673	Upregulation	0.380881
IFI6	36.9271	5.91059	1.69878e-298	2.46384e-295	0.715775	294.608	Upregulation	0.591059
PDE3B	36.0438	4.11774	1.72377e-284	2.3914e-281	0.648663	280.621	Upregulation	0.411774
CRIP1	35.8348	7.62312	3.16782e-281	4.21161e-278	0.883957	277.376	Upregulation	0.762312
LAG3	35.71	4.84822	2.76929e-279	3.5345e-276	0.742513	275.452	Upregulation	0.484822
PARP8	35.6961	3.08191	4.53956e-279	5.57109e-276	0.824866	275.254	Upregulation	0.308191
PSMB9	35.6701	3.66194	1.15092e-278	1.36013e-275	0.885027	274.866	Upregulation	0.366194
B2M	35.513	38.4233	3.09543e-276	3.52747e-273	0.998128	272.453	Upregulation	3.84233
GBP5	35.3517	3.51138	9.42361e-274	1.0023e-270	0.767914	269.999	Upregulation	0.351138
MYH9	35.2401	3.63285	4.86941e-272	5.01204e-269	0.847059	268.3	Upregulation	0.363285
HLA-B	35.1709	20.3773	5.56999e-271	5.55397e-268	0.995989	267.255	Upregulation	2.03773
WIPF1	35.1424	2.79343	1.51605e-270	1.46588e-267	0.82246	266.834	Upregulation	0.279343
IL2RG	35.0319	3.47733	7.36385e-269	6.91076e-266	0.87139	265.16	Upregulation	0.347733
TAP1	34.8252	2.91564	1.00994e-265	8.95146e-263	0.740642	262.048	Upregulation	0.291564
MBNL1	34.5089	3.81938	5.90481e-261	4.96538e-258	0.910428	257.304	Upregulation	0.381938
MCL1	34.5088	3.07017	5.91339e-261	4.96538e-258	0.761765	257.304	Upregulation	0.307017
CST7	34.4791	4.0823	1.64947e-260	1.34952e-257	0.858289	256.87	Upregulation	0.40823
JUND	34.1553	3.52215	1.1163e-255	8.90469e-253	0.867914	252.05	Upregulation	0.352215
UBC	34.024	4.48114	9.83062e-254	7.65062e-251	0.945455	250.116	Upregulation	0.448114
ISG15	33.89	5.61618	9.33947e-252	7.09533e-249	0.754011	248.149	Upregulation	0.561618
PFN1	33.825	10.6509	8.46156e-251	6.27887e-248	0.966578	247.202	Upregulation	1.06509
EPSTI1	33.8134	3.09322	1.25234e-250	9.08177e-248	0.640642	247.042	Upregulation	0.309322
SPOCK2	33.5434	3.07858	1.12332e-246	7.96509e-244	0.716845	243.099	Upregulation	0.307858
CBLB	33.1176	3.94764	1.6592e-240	1.15091e-237	0.737433	236.939	Upregulation	0.394764
GIMAP4	32.9932	3.08872	1.01684e-238	6.90328e-236	0.777273	235.161	Upregulation	0.308872
ACTB	32.9806	32.635	1.5405e-238	1.02405e-235	0.988235	234.99	Upregulation	3.2635
RNASEK	32.843	2.57928	1.43561e-236	9.34847e-234	0.765241	233.029	Upregulation	0.257928
RABGAP1L	32.7119	2.78318	1.05618e-234	6.74015e-232	0.730749	231.171	Upregulation	0.278318
NKG7	32.4608	10.1162	3.81999e-231	2.38996e-228	0.91123	227.622	Upregulation	1.01162
YWHAZ	32.4571	2.99125	4.29542e-231	2.63574e-228	0.893583	227.579	Upregulation	0.299125
GABARAP	32.3765	2.48133	5.87774e-230	3.53862e-227	0.739037	226.451	Upregulation	0.248133
MIF	32.2871	2.9033	1.0621e-228	6.2758e-226	0.808556	225.202	Upregulation	0.29033
CD3E	32.118	3.60131	2.47578e-226	1.43631e-223	0.918182	222.843	Upregulation	0.360131
PSMB10	32.014	2.64724	6.95428e-225	3.96245e-222	0.673797	221.402	Upregulation	0.264724
MSN	32.0106	3.00647	7.76526e-225	4.34691e-222	0.820053	221.362	Upregulation	0.300647
ELF1	31.9898	2.44757	1.51214e-224	8.31886e-222	0.732353	221.08	Upregulation	0.244757
CYBA	31.9824	4.055	1.91639e-224	1.03641e-221	0.953743	220.984	Upregulation	0.4055
MT2A	31.9366	4.52786	8.30334e-224	4.41571e-221	0.691176	220.355	Upregulation	0.452786
XAF1	31.831	2.67445	2.41442e-222	1.26294e-219	0.662299	218.899	Upregulation	0.267445
LIMD2	31.6194	3.04641	1.99979e-219	1.02918e-216	0.754813	215.988	Upregulation	0.304641
JAK1	31.4728	2.34629	2.04929e-217	1.0217e-214	0.808556	213.991	Upregulation	0.234629
ARHGAP15	31.4544	2.69566	3.65945e-217	1.7964e-214	0.795989	213.746	Upregulation	0.269566
PRKCH	31.4247	2.69122	9.29963e-217	4.49595e-214	0.730749	213.347	Upregulation	0.269122
ADAR	31.4052	2.40879	1.71975e-216	8.19011e-214	0.726471	213.087	Upregulation	0.240879
PLSCR1	31.3906	2.98857	2.71616e-216	1.27452e-213	0.587701	212.895	Upregulation	0.298857
PTPRC	31.3673	5.10436	5.6482e-216	2.61192e-213	0.973797	212.583	Upregulation	0.510436
TRIM22	31.335	2.62637	1.558e-215	7.10183e-213	0.704011	212.149	Upregulation	0.262637
UTRN	31.2233	2.5176	5.14518e-214	2.31229e-211	0.706952	210.636	Upregulation	0.25176
RAC2	31.0566	3.62617	9.28597e-212	4.11523e-209	0.876471	208.386	Upregulation	0.362617
ATP6V0C	31.0552	2.21347	9.69368e-212	4.23707e-209	0.653743	208.373	Upregulation	0.221347
OAZ1	31.0477	3.34194	1.22545e-211	5.284e-209	0.907487	208.277	Upregulation	0.334194
SP110	30.8736	2.42318	2.7017e-209	1.13429e-206	0.675668	205.945	Upregulation	0.242318
IRF1	30.8329	3.0341	9.50364e-209	3.93821e-206	0.779144	205.405	Upregulation	0.30341
DRAP1	30.8037	2.68344	2.33714e-208	9.56072e-206	0.774866	205.02	Upregulation	0.268344
GAPDH	30.6868	11.4242	8.53337e-207	3.44662e-204	0.935027	203.463	Upregulation	1.14242
CORO1A	30.5781	5.00213	2.39332e-205	9.54577e-203	0.899733	202.02	Upregulation	0.500213
SH2D2A	30.4838	2.4834	4.26834e-204	1.68141e-201	0.648128	200.774	Upregulation	0.24834
GBP2	30.463	2.96483	8.05993e-204	3.1363e-201	0.629144	200.504	Upregulation	0.296483
OASL	30.4332	2.49183	1.9973e-203	7.67829e-201	0.634225	200.115	Upregulation	0.249183
BST2	30.3974	2.7402	5.94456e-203	2.25808e-200	0.709893	199.646	Upregulation	0.27402
IRF7	30.2059	2.37904	1.98246e-200	7.44192e-198	0.592781	197.128	Upregulation	0.237904
ZFP36L2	29.9535	3.89487	3.95727e-197	1.46824e-194	0.897326	193.833	Upregulation	0.389487
ALDOA	29.8167	2.46879	2.37557e-195	8.5168e-193	0.66738	192.07	Upregulation	0.246879
UBE2L6	29.8098	2.40094	2.91427e-195	1.03321e-192	0.665775	191.986	Upregulation	0.240094
CEBPD	29.7549	3.80806	1.49878e-194	5.25529e-192	0.535561	191.279	Upregulation	0.380806
EEF1G	29.7217	2.43032	4.02705e-194	1.39669e-191	0.716845	190.855	Upregulation	0.243032
SLFN5	29.5586	2.41578	5.08434e-192	1.74442e-189	0.731016	188.758	Upregulation	0.241578
XRN1	29.5181	2.53565	1.68588e-191	5.72267e-189	0.636631	188.242	Upregulation	0.253565
GIMAP5	29.4818	2.18558	4.92967e-191	1.65575e-188	0.685561	187.781	Upregulation	0.218558
CD74	29.3909	6.80645	7.18674e-190	2.38869e-187	0.920053	186.622	Upregulation	0.680645
TGFB1	29.3746	2.37132	1.16092e-189	3.81883e-187	0.73369	186.418	Upregulation	0.237132
SARAF	29.2376	2.69895	6.45853e-188	2.10285e-185	0.86738	184.677	Upregulation	0.269895
PSME1	29.2026	2.6179	1.79592e-187	5.78831e-185	0.857219	184.237	Upregulation	0.26179
PPIA	29.1824	3.82818	3.2462e-187	1.0358e-184	0.884492	183.985	Upregulation	0.382818
CD247	29.0706	2.28239	8.4534e-186	2.67061e-183	0.749198	182.573	Upregulation	0.228239
LSP1	28.8156	3.05653	1.36669e-182	4.27534e-180	0.82139	179.369	Upregulation	0.305653
EIF4A1	28.6751	2.49897	7.8035e-181	2.41742e-178	0.689572	177.617	Upregulation	0.249897
IFI44L	28.5714	2.86948	1.52317e-179	4.6732e-177	0.557219	176.33	Upregulation	0.286948
ARHGDIB	28.5394	3.62882	3.80034e-179	1.15487e-176	0.897594	175.937	Upregulation	0.362882
HCLS1	28.4347	2.19811	7.52872e-178	2.26629e-175	0.742781	174.645	Upregulation	0.219811
GBP1	28.3982	2.75585	2.1296e-177	6.3506e-175	0.580214	174.197	Upregulation	0.275585
LAPTM5	28.2821	2.73182	5.73942e-176	1.69568e-173	0.840909	172.771	Upregulation	0.273181
TSC22D3	28.2564	3.15896	1.18682e-175	3.47423e-173	0.736096	172.459	Upregulation	0.315896
USP15	28.1988	2.07336	6.04307e-175	1.75293e-172	0.694652	171.756	Upregulation	0.207336
GZMB	28.0858	15.9782	1.46049e-173	4.19833e-171	0.695187	170.377	Upregulation	1.59782
TAP2	28.0599	2.33841	3.02539e-173	8.61913e-171	0.582353	170.065	Upregulation	0.233841
CD69	28.0528	3.22341	3.69703e-173	1.04394e-170	0.752406	169.981	Upregulation	0.322341
LRBA	28.0027	2.36159	1.50464e-172	4.21141e-170	0.623529	169.376	Upregulation	0.236159
RNF149	27.9682	2.17339	3.95524e-172	1.09742e-169	0.63369	168.96	Upregulation	0.217339
CCL4L2	27.9593	9.61999	5.08763e-172	1.39945e-169	0.487166	168.854	Upregulation	0.961999
HNRNPA2B1	27.9114	3.22396	1.93909e-171	5.28824e-169	0.900535	168.277	Upregulation	0.322396
SP140	27.866	2.38943	6.90188e-171	1.86631e-168	0.593048	167.729	Upregulation	0.238943
EIF2AK2	27.8043	2.34641	3.85001e-170	1.03232e-167	0.603209	166.986	Upregulation	0.234641
CCL5	27.5306	18.7777	7.56295e-167	1.99437e-164	0.974599	163.7	Upregulation	1.87777
LCP1	27.4952	2.9236	2.00122e-166	5.23402e-164	0.890374	163.281	Upregulation	0.29236
ITM2B	27.448	2.40744	7.33307e-166	1.9023e-163	0.913636	162.721	Upregulation	0.240744
RSAD2	27.4416	3.22029	8.75987e-166	2.25411e-163	0.492513	162.647	Upregulation	0.322029
AKAP13	27.4189	2.33666	1.63048e-165	4.16202e-163	0.735561	162.381	Upregulation	0.233666
SELPLG	27.3107	2.26237	3.16339e-164	7.94782e-162	0.649733	161.1	Upregulation	0.226237
PPP1R16B	27.1201	2.34906	5.70525e-162	1.42221e-159	0.572193	158.847	Upregulation	0.234906
IFI16	27.1195	2.34041	5.80546e-162	1.43597e-159	0.699733	158.843	Upregulation	0.234041
EML4	27.0149	2.06336	9.87329e-161	2.42336e-158	0.735829	157.616	Upregulation	0.206336
PDE4D	26.9917	2.66497	1.8477e-160	4.5005e-158	0.527807	157.347	Upregulation	0.266497
IFI35	26.9142	2.3797	1.49714e-159	3.61898e-157	0.545722	156.441	Upregulation	0.23797
ARHGEF1	26.8242	2.11395	1.68602e-158	4.01475e-156	0.689572	155.396	Upregulation	0.211395
PSME2	26.8228	2.53544	1.754e-158	4.14568e-156	0.75107	155.382	Upregulation	0.253544
MYL6	26.8201	4.71502	1.8828e-158	4.41737e-156	0.929947	155.355	Upregulation	0.471502
CD96	26.8185	2.21645	1.96867e-158	4.58513e-156	0.792781	155.339	Upregulation	0.221645
DUSP1	26.8004	2.68024	3.19768e-158	7.3936e-156	0.588503	155.131	Upregulation	0.268024
CFL1	26.7705	5.33417	7.12241e-158	1.63498e-155	0.93877	154.786	Upregulation	0.533417
OAS2	26.7589	2.47246	9.71658e-158	2.21455e-155	0.528342	154.655	Upregulation	0.247246
GNAS	26.7519	2.27474	1.17244e-157	2.6532e-155	0.833422	154.576	Upregulation	0.227474
EEF2	26.7373	2.7278	1.73365e-157	3.89559e-155	0.84492	154.409	Upregulation	0.27278
CD44	26.6896	2.77606	6.2137e-157	1.38648e-154	0.801604	153.858	Upregulation	0.277606
PTMA	26.6884	6.06396	6.42132e-157	1.42286e-154	0.978877	153.847	Upregulation	0.606396
PNRC1	26.6648	2.37948	1.20493e-156	2.65151e-154	0.826471	153.577	Upregulation	0.237948
H3F3B	26.6574	4.02702	1.46832e-156	3.20899e-154	0.954278	153.494	Upregulation	0.402702
RASA2	26.609	2.18252	5.34203e-156	1.15413e-153	0.600535	152.938	Upregulation	0.218252
ETS1	26.6089	2.36142	5.35326e-156	1.15413e-153	0.780481	152.938	Upregulation	0.236142
STAT4	26.5579	2.12601	2.08342e-155	4.46159e-153	0.644652	152.351	Upregulation	0.212601
OAS1	26.4113	2.20976	1.01728e-153	2.16396e-151	0.499733	150.665	Upregulation	0.220976
SSH2	26.3667	2.09228	3.30129e-153	6.97599e-151	0.586096	150.156	Upregulation	0.209228
EZR	26.3222	2.04034	1.06981e-152	2.24575e-150	0.702406	149.649	Upregulation	0.204034
GNG2	26.2418	2.34317	8.86534e-152	1.84886e-149	0.659626	148.733	Upregulation	0.234317
N4BP1	26.2147	2.25251	1.80584e-151	3.7416e-149	0.561765	148.427	Upregulation	0.225251
KRTCAP2	26.1717	1.87827	5.58876e-151	1.15049e-148	0.693316	147.939	Upregulation	0.187827
SAMD9L	26.1562	2.35007	8.38256e-151	1.71456e-148	0.576203	147.766	Upregulation	0.235007
GIMAP7	26.0768	2.39856	6.68644e-150	1.35892e-147	0.809358	146.867	Upregulation	0.239856
FXYD5	26.0425	2.35055	1.63787e-149	3.28686e-147	0.762299	146.483	Upregulation	0.235055
CHST11	25.9922	2.18891	6.06715e-149	1.20994e-146	0.610428	145.917	Upregulation	0.218891
CCL4	25.9917	14.174	6.14652e-149	1.21816e-146	0.719519	145.914	Upregulation	1.4174
LYST	25.9795	3.10846	8.43825e-149	1.66202e-146	0.513102	145.779	Upregulation	0.310846
PPP2R5C	25.9716	2.06296	1.03802e-148	2.03196e-146	0.659893	145.692	Upregulation	0.206296
EWSR1	25.9473	2.09745	1.95139e-148	3.79664e-146	0.589572	145.421	Upregulation	0.209745
SRRM2	25.9368	1.8237	2.55923e-148	4.94908e-146	0.763636	145.305	Upregulation	0.18237
CD37	25.8868	2.00533	9.38645e-148	1.80423e-145	0.781818	144.744	Upregulation	0.200533
RORA	25.8517	2.41331	2.32698e-147	4.44607e-145	0.656952	144.352	Upregulation	0.241331
AKNA	25.8345	2.04207	3.62995e-147	6.89431e-145	0.666043	144.162	Upregulation	0.204207
APOO	25.805	2.10031	7.7888e-147	1.47056e-144	0.566845	143.833	Upregulation	0.210031
RUNX3	25.7696	2.01889	1.94271e-146	3.64635e-144	0.66738	143.438	Upregulation	0.201889
DDX3X	25.7351	2.11722	4.72935e-146	8.8248e-144	0.595187	143.054	Upregulation	0.211722
LBH	25.7337	2.32049	4.91083e-146	9.11016e-144	0.61738	143.04	Upregulation	0.232049
TMSB10	25.728	11.9373	5.69046e-146	1.04954e-143	0.978342	142.979	Upregulation	1.19373
SAT1	25.7131	3.03702	8.33572e-146	1.5286e-143	0.697326	142.816	Upregulation	0.303702
PTPN22	25.6281	2.36568	7.41348e-145	1.35171e-142	0.639572	141.869	Upregulation	0.236568
CYTIP	25.5762	2.05564	2.80618e-144	5.08747e-142	0.717647	141.293	Upregulation	0.205564
DDX5	25.5476	2.3001	5.83736e-144	1.05231e-141	0.89492	140.978	Upregulation	0.23001
ARAP2	25.5443	2.05398	6.34656e-144	1.13767e-141	0.602139	140.944	Upregulation	0.205398
TAF10	25.5216	2.00612	1.13539e-143	2.02391e-141	0.604545	140.694	Upregulation	0.200612
IFITM3	25.4111	2.49842	1.90045e-142	3.36886e-140	0.536096	139.473	Upregulation	0.249842
CELF2	25.3806	2.12843	4.1313e-142	7.28295e-140	0.726738	139.138	Upregulation	0.212843
HSPA8	25.372	2.83665	5.13892e-142	9.00949e-140	0.862032	139.045	Upregulation	0.283665
SKAP1	25.3445	2.21018	1.03341e-141	1.80186e-139	0.746257	138.744	Upregulation	0.221018
IFIT3	25.3221	3.14653	1.82402e-141	3.16309e-139	0.466043	138.5	Upregulation	0.314653
TPI1	25.2901	2.52962	4.10023e-141	7.07189e-139	0.688503	138.15	Upregulation	0.252962
CD7	25.2465	3.51792	1.23629e-140	2.12084e-138	0.781016	137.673	Upregulation	0.351792
ANKRD44	25.2206	1.90641	2.38242e-140	4.06515e-138	0.721658	137.391	Upregulation	0.190641
SYTL3	25.2091	2.33794	3.1852e-140	5.40602e-138	0.593316	137.267	Upregulation	0.233794
CNBP	25.1566	1.69828	1.19549e-139	2.01829e-137	0.718717	136.695	Upregulation	0.169828
HLA-F	25.1554	1.78056	1.23344e-139	2.0714e-137	0.742246	136.684	Upregulation	0.178056
GPRIN3	25.1513	2.26177	1.36799e-139	2.28533e-137	0.618984	136.641	Upregulation	0.226177
STAT3	25.1071	2.00429	4.16157e-139	6.916e-137	0.590909	136.16	Upregulation	0.200429
EVL	25.0934	2.24894	5.8759e-139	9.71442e-137	0.83369	136.013	Upregulation	0.224894
CTSW	24.9764	2.44583	1.10327e-137	1.8146e-135	0.610963	134.741	Upregulation	0.244583
MX2	24.9434	2.25826	2.51612e-137	4.11715e-135	0.489572	134.385	Upregulation	0.225826
PARP14	24.9264	2.343	3.85217e-137	6.27118e-135	0.565775	134.203	Upregulation	0.2343
SIK3	24.9245	2.2732	4.03902e-137	6.54198e-135	0.536364	134.184	Upregulation	0.22732
PSMA6	24.9049	2.0456	6.58496e-137	1.06118e-134	0.547059	133.974	Upregulation	0.20456
LCP2	24.9033	1.92745	6.84819e-137	1.09805e-134	0.741176	133.959	Upregulation	0.192745
GNG5	24.754	2.1281	2.80673e-135	4.45558e-133	0.687433	132.351	Upregulation	0.21281
UBE2D3	24.7294	1.96962	5.16514e-135	8.15888e-133	0.700267	132.088	Upregulation	0.196962
SHISA5	24.7272	1.81986	5.4561e-135	8.57602e-133	0.616845	132.067	Upregulation	0.181986
OAS3	24.7125	2.88958	7.8504e-135	1.22789e-132	0.439037	131.911	Upregulation	0.288958
TMEM50A	24.7027	1.84806	9.99632e-135	1.55592e-132	0.682353	131.808	Upregulation	0.184806
COX6A1	24.6922	2.09775	1.29748e-134	2.00972e-132	0.77861	131.697	Upregulation	0.209775
PARP9	24.639	2.19754	4.82603e-134	7.43908e-132	0.499198	131.128	Upregulation	0.219754
SYTL2	24.6157	2.09146	8.57052e-134	1.31475e-131	0.571123	130.881	Upregulation	0.209146
HNRNPF	24.6147	1.98405	8.79667e-134	1.34299e-131	0.703209	130.872	Upregulation	0.198405
PDIA3	24.5992	1.79876	1.28689e-133	1.94607e-131	0.687433	130.711	Upregulation	0.179876
ATP5MC2	24.5181	2.68871	9.4704e-133	1.42539e-130	0.830749	129.846	Upregulation	0.268871
TPM3	24.4707	2.22272	3.03298e-132	4.5435e-130	0.816043	129.343	Upregulation	0.222272
CNN2	24.4096	2.37762	1.35112e-131	2.01456e-129	0.612567	128.696	Upregulation	0.237762
ATXN1	24.3986	2.31257	1.76863e-131	2.62481e-129	0.581818	128.581	Upregulation	0.231257
ADGRE5	24.39	1.94043	2.18184e-131	3.22306e-129	0.664706	128.492	Upregulation	0.194043
ALOX5AP	24.3077	2.58765	1.62353e-130	2.38727e-128	0.775134	127.622	Upregulation	0.258765
BPTF	24.3033	1.97047	1.81076e-130	2.65035e-128	0.601337	127.577	Upregulation	0.197047
GNLY	24.2245	39.8561	1.22688e-129	1.78754e-127	0.489572	126.748	Upregulation	3.98561
TRANK1	24.2033	2.24506	2.05279e-129	2.97729e-127	0.491444	126.526	Upregulation	0.224506
HERC5	24.1149	2.78994	1.74583e-128	2.52063e-126	0.437166	125.598	Upregulation	0.278994
PTK2B	24.0205	2.13684	1.69719e-127	2.43936e-125	0.52139	124.613	Upregulation	0.213684
CFLAR	23.916	1.76579	2.0855e-126	2.98405e-124	0.667112	123.525	Upregulation	0.176579
CDC42SE2	23.9032	1.91874	2.83671e-126	4.0408e-124	0.675668	123.394	Upregulation	0.191874
UBE2V1	23.8807	2.12603	4.86466e-126	6.89874e-124	0.514973	123.161	Upregulation	0.212603
CLIC1	23.8761	2.90142	5.43234e-126	7.63591e-124	0.862567	123.117	Upregulation	0.290142
PREX1	23.8676	1.90851	6.65145e-126	9.30852e-124	0.613636	123.031	Upregulation	0.190851
SYNE2	23.8061	1.98738	2.88784e-125	4.02381e-123	0.748663	122.395	Upregulation	0.198738
PITPNC1	23.7877	1.87514	4.4744e-125	6.20736e-123	0.62246	122.207	Upregulation	0.187514
CD3D	23.7654	3.03991	7.61596e-125	1.05199e-122	0.885829	121.978	Upregulation	0.303991
NFKBIA	23.6831	2.47405	5.37898e-124	7.39795e-122	0.542513	121.131	Upregulation	0.247405
ATP5F1B	23.6187	1.99034	2.4747e-123	3.38896e-121	0.665508	120.47	Upregulation	0.199034
HIF1A	23.5414	2.26701	1.53872e-122	2.09818e-120	0.524332	119.678	Upregulation	0.226701
CYTH1	23.5307	2.00932	1.97881e-122	2.68681e-120	0.524599	119.571	Upregulation	0.200932
RHOA	23.5186	2.02764	2.63197e-122	3.55852e-120	0.770856	119.449	Upregulation	0.202764
CAMK4	23.5171	2.09442	2.72955e-122	3.67487e-120	0.583155	119.435	Upregulation	0.209442
PTPRJ	23.5117	2.49192	3.09962e-122	4.15557e-120	0.48984	119.381	Upregulation	0.249192
IFIT1	23.4868	2.38889	5.56422e-122	7.42858e-120	0.439037	119.129	Upregulation	0.238889
NME2	23.4174	2.23574	2.8423e-121	3.77884e-119	0.538235	118.423	Upregulation	0.223574
IL32	23.4101	7.55455	3.36939e-121	4.46102e-119	0.953209	118.351	Upregulation	0.755455
INPP5D	23.405	2.11584	3.8052e-121	5.01721e-119	0.531551	118.3	Upregulation	0.211584
STK17A	23.3735	1.88866	7.95759e-121	1.0449e-118	0.772995	117.981	Upregulation	0.188866
DDX60L	23.3381	2.35275	1.82231e-120	2.38304e-118	0.460695	117.623	Upregulation	0.235275
LDHA	23.2972	1.97344	4.73681e-120	6.16906e-118	0.689037	117.21	Upregulation	0.197344
GBP4	23.2907	2.48827	5.502e-120	7.1365e-118	0.47139	117.147	Upregulation	0.248827
PIP4K2A	23.1547	1.78417	1.30507e-118	1.68592e-116	0.659893	115.773	Upregulation	0.178417
HSH2D	23.1012	2.18745	4.50113e-118	5.79122e-116	0.438235	115.237	Upregulation	0.218745
NR3C1	23.0793	1.80283	7.47031e-118	9.49651e-116	0.586096	115.022	Upregulation	0.180283
ZNFX1	23.0782	2.18052	7.66618e-118	9.70685e-116	0.462567	115.013	Upregulation	0.218052
LSM14A	23.0651	1.83348	1.03891e-117	1.3051e-115	0.555348	114.884	Upregulation	0.183348
CLEC2D	23.0486	1.83792	1.51879e-117	1.90045e-115	0.742246	114.721	Upregulation	0.183792
CAPZB	22.987	1.97553	6.28753e-117	7.83682e-115	0.692781	114.106	Upregulation	0.197553
KMT2E	22.9821	1.72918	7.034e-117	8.73311e-115	0.674332	114.059	Upregulation	0.172918
SAMD9	22.973	2.02278	8.67375e-117	1.07272e-114	0.530749	113.97	Upregulation	0.202278
CD53	22.911	1.69266	3.60793e-116	4.44486e-114	0.739572	113.352	Upregulation	0.169266
ZC3HAV1	22.8982	1.87722	4.84587e-116	5.947e-114	0.574064	113.226	Upregulation	0.187722
ARHGEF3	22.892	1.75837	5.5826e-116	6.82489e-114	0.564439	113.166	Upregulation	0.175837
CARD11	22.8844	1.93129	6.63737e-116	8.0834e-114	0.519786	113.092	Upregulation	0.193129
CD38	22.8771	3.33388	7.85967e-116	9.5356e-114	0.389037	113.021	Upregulation	0.333388
ARPC2	22.8421	2.64583	1.7527e-115	2.11038e-113	0.856684	112.676	Upregulation	0.264583
ARID4B	22.782	1.69635	6.91108e-115	8.27003e-113	0.627807	112.082	Upregulation	0.169635
ARPC3	22.782	2.19954	6.9202e-115	8.27003e-113	0.815775	112.082	Upregulation	0.219954
RAP1B	22.7712	1.79279	8.85216e-115	1.05394e-112	0.730481	111.977	Upregulation	0.179279
STK10	22.752	1.75091	1.37132e-114	1.62662e-112	0.600267	111.789	Upregulation	0.175091
UBALD2	22.736	2.10328	1.97357e-114	2.33232e-112	0.553743	111.632	Upregulation	0.210328
HNRNPUL1	22.734	2.0449	2.0674e-114	2.42699e-112	0.510963	111.615	Upregulation	0.20449
POLD4	22.7339	1.99135	2.06889e-114	2.42699e-112	0.495187	111.615	Upregulation	0.199135
LCK	22.7143	1.84741	3.23775e-114	3.78426e-112	0.753209	111.422	Upregulation	0.184741
GZMA	22.709	6.56243	3.65299e-114	4.254e-112	0.84492	111.371	Upregulation	0.656243
LITAF	22.7073	2.01705	3.79729e-114	4.40596e-112	0.561765	111.356	Upregulation	0.201705
RNF19A	22.6427	2.36449	1.64566e-113	1.90253e-111	0.537166	110.721	Upregulation	0.236449
ARF1	22.6075	1.64651	3.65986e-113	4.21584e-111	0.652674	110.375	Upregulation	0.164651
SFPQ	22.5938	1.95251	4.99001e-113	5.72738e-111	0.614973	110.242	Upregulation	0.195251
DAZAP2	22.5874	1.57526	5.77005e-113	6.59896e-111	0.67139	110.181	Upregulation	0.157526
SETX	22.5579	1.84493	1.12268e-112	1.27937e-110	0.543048	109.893	Upregulation	0.184493
NT5C3A	22.4697	2.1911	8.21797e-112	9.33163e-110	0.458289	109.03	Upregulation	0.21911
HNRNPC	22.4122	1.84849	2.99089e-111	3.38416e-109	0.676471	108.471	Upregulation	0.184849
ARF5	22.3703	1.86276	7.65372e-111	8.6295e-109	0.517914	108.064	Upregulation	0.186276
TMSB4X	22.3572	23.7682	1.02787e-110	1.15484e-108	0.990909	107.937	Upregulation	2.37682
APOL6	22.3509	1.92712	1.18466e-110	1.32632e-108	0.535027	107.877	Upregulation	0.192712
EFHD2	22.3143	1.98767	2.68606e-110	2.99674e-108	0.573262	107.523	Upregulation	0.198767
IRF9	22.3121	1.63505	2.81631e-110	3.13111e-108	0.518449	107.504	Upregulation	0.163505
C4orf3	22.3014	1.64137	3.57934e-110	3.96561e-108	0.627005	107.402	Upregulation	0.164137
CD99	22.2952	2.52135	4.11321e-110	4.54133e-108	0.852406	107.343	Upregulation	0.252135
MAP3K5	22.2541	2.2424	1.03052e-109	1.13385e-107	0.432353	106.945	Upregulation	0.22424
GNAI2	22.2201	1.88169	2.1973e-109	2.40933e-107	0.714439	106.618	Upregulation	0.188169
FLNA	22.2155	2.1201	2.43388e-109	2.6596e-107	0.631551	106.575	Upregulation	0.21201
RAPGEF6	22.206	2.01461	3.00212e-109	3.26934e-107	0.487968	106.486	Upregulation	0.201461
PPIB	22.1847	2.12615	4.82354e-109	5.23502e-107	0.780481	106.281	Upregulation	0.212615
ZYX	22.1588	1.86926	8.58136e-109	9.28184e-107	0.612032	106.032	Upregulation	0.186926
SPTAN1	22.1452	1.82669	1.16084e-108	1.25135e-106	0.541979	105.903	Upregulation	0.182669
SH3KBP1	22.1141	1.75202	2.31253e-108	2.48445e-106	0.581016	105.605	Upregulation	0.175202
IQGAP1	22.1137	1.88839	2.33554e-108	2.50075e-106	0.694652	105.602	Upregulation	0.188839
IQGAP2	22.0981	1.89188	3.29369e-108	3.51488e-106	0.576471	105.454	Upregulation	0.189188
SERF2	22.0508	2.91907	9.39533e-108	9.99287e-106	0.917647	105	Upregulation	0.291907
DDX58	22.0386	2.23229	1.22822e-107	1.302e-105	0.43984	104.885	Upregulation	0.223229
APBB1IP	22.0269	1.76801	1.58981e-107	1.67972e-105	0.678075	104.775	Upregulation	0.176801
HMGB1	22.021	2.43165	1.81118e-107	1.9073e-105	0.876471	104.72	Upregulation	0.243165
DDX60	21.9891	2.20206	3.6606e-107	3.84218e-105	0.434759	104.415	Upregulation	0.220206
YPEL3	21.9497	1.8103	8.72573e-107	9.12854e-105	0.572995	104.04	Upregulation	0.18103
NAP1L4	21.9315	1.98677	1.3004e-106	1.35598e-104	0.562032	103.868	Upregulation	0.198677
TAPBP	21.9036	1.54562	2.39859e-106	2.49298e-104	0.670321	103.603	Upregulation	0.154562
CDK17	21.8767	2.16836	4.32758e-106	4.48326e-104	0.452406	103.348	Upregulation	0.216836
PRRC2C	21.8621	1.6003	5.9655e-106	6.1601e-104	0.731016	103.21	Upregulation	0.16003
TNFRSF1B	21.8354	2.14914	1.06894e-105	1.10025e-103	0.506417	102.959	Upregulation	0.214914
GZMK	21.8311	2.7138	1.17436e-105	1.20487e-103	0.573262	102.919	Upregulation	0.27138
PGK1	21.8228	1.88626	1.4097e-105	1.44169e-103	0.669251	102.841	Upregulation	0.188626
HNRNPDL	21.8048	1.63196	2.08933e-105	2.12992e-103	0.645722	102.672	Upregulation	0.163196
RALY	21.7755	1.79653	3.96373e-105	4.02786e-103	0.55	102.395	Upregulation	0.179653
ITGA4	21.7707	2.12373	4.39918e-105	4.45616e-103	0.648396	102.351	Upregulation	0.212373
TMBIM6	21.7633	1.67171	5.1656e-105	5.21595e-103	0.733957	102.283	Upregulation	0.167171
ARPC1B	21.7462	2.16146	7.50293e-105	7.55216e-103	0.751337	102.122	Upregulation	0.216146
CMPK2	21.7369	2.49841	9.18122e-105	9.21241e-103	0.387968	102.036	Upregulation	0.249841
MYL12B	21.6847	2.01412	2.8589e-104	2.85961e-102	0.875936	101.544	Upregulation	0.201412
HNRNPU	21.6423	1.80708	7.19048e-104	7.16981e-102	0.715775	101.144	Upregulation	0.180708
HNRNPK	21.6156	1.68434	1.27991e-103	1.27226e-101	0.71123	100.895	Upregulation	0.168434
FAM49B	21.5975	1.78837	1.8966e-103	1.8794e-101	0.596257	100.726	Upregulation	0.178837
PRKX	21.5953	2.15294	1.98782e-103	1.96369e-101	0.447059	100.707	Upregulation	0.215294
STAT2	21.5949	2.41849	2.00576e-103	1.9753e-101	0.406684	100.704	Upregulation	0.241849
JUNB	21.5786	2.06703	2.8539e-103	2.80192e-101	0.659091	100.553	Upregulation	0.206703
NCL	21.5695	1.67228	3.47462e-103	3.40086e-101	0.741176	100.468	Upregulation	0.167228
UBB	21.567	1.97636	3.67058e-103	3.58168e-101	0.794652	100.446	Upregulation	0.197636
RAB27A	21.5324	1.9703	7.75018e-103	7.53941e-101	0.566578	100.123	Upregulation	0.19703
IKZF1	21.509	1.68709	1.28252e-102	1.24385e-100	0.750535	99.9052	Upregulation	0.168709
IFI44	21.4671	1.94653	3.16147e-102	3.05686e-100	0.447326	99.5147	Upregulation	0.194653
PHF11	21.4315	1.69237	6.798e-102	6.55319e-100	0.516845	99.1835	Upregulation	0.169237
DDIT4	21.4096	2.02366	1.08657e-101	1.04429e-99	0.570856	98.9812	Upregulation	0.202366
CLEC2B	21.4035	1.69046	1.23979e-101	1.18796e-99	0.65	98.9252	Upregulation	0.169046
HNRNPA3	21.4029	1.80049	1.25653e-101	1.2004e-99	0.680214	98.9207	Upregulation	0.180049
SCAND1	21.3927	1.80455	1.5636e-101	1.48929e-99	0.517647	98.827	Upregulation	0.180455
YWHAB	21.3161	1.96739	8.05744e-101	7.65169e-99	0.81123	98.1162	Upregulation	0.196739
ABHD17A	21.2888	1.67456	1.4421e-100	1.36541e-98	0.611765	97.8647	Upregulation	0.167456
PARP12	21.2821	2.28036	1.66276e-100	1.56968e-98	0.395187	97.8042	Upregulation	0.228036
PGAM1	21.2775	2.14762	1.83306e-100	1.72535e-98	0.570588	97.7631	Upregulation	0.214762
PRR13	21.2733	1.48301	2.00723e-100	1.88372e-98	0.644652	97.725	Upregulation	0.148301
ARF6	21.239	1.58935	4.16403e-100	3.89636e-98	0.643583	97.4093	Upregulation	0.158935
DDX39B	21.2016	1.8061	9.23139e-100	8.61272e-98	0.490107	97.0649	Upregulation	0.18061
RBM39	21.0968	1.47099	8.51004e-99	7.91657e-97	0.716578	96.1015	Upregulation	0.147099
THEMIS	21.095	2.30287	8.83377e-99	8.19383e-97	0.625936	96.0865	Upregulation	0.230287
CAPN2	21.0569	1.81959	1.97639e-98	1.82791e-96	0.524064	95.738	Upregulation	0.181959
ZAP70	21.0345	1.62422	3.16858e-98	2.92205e-96	0.568717	95.5343	Upregulation	0.162422
UBR2	21.0327	1.923	3.29131e-98	3.02247e-96	0.462032	95.5196	Upregulation	0.1923
NAPA	21.0327	1.78695	3.29642e-98	3.02247e-96	0.474064	95.5196	Upregulation	0.178695
SLA	21.0319	2.12227	3.35202e-98	3.06465e-96	0.535027	95.5136	Upregulation	0.212227
CHST12	21.0285	1.60437	3.60068e-98	3.28258e-96	0.55107	95.4838	Upregulation	0.160437
MYL12A	20.9859	2.92645	8.81742e-98	8.01556e-96	0.932353	95.0961	Upregulation	0.292645
FOXN3	20.9751	1.76595	1.10814e-97	1.0045e-95	0.554278	94.998	Upregulation	0.176595
DTX3L	20.9673	1.98952	1.30408e-97	1.17877e-95	0.449465	94.9286	Upregulation	0.198952
CCNH	20.9484	1.88829	1.93958e-97	1.74825e-95	0.489572	94.7574	Upregulation	0.188829
GALM	20.9397	2.24247	2.33041e-97	2.09461e-95	0.433957	94.6789	Upregulation	0.224247
CHCHD2	20.9276	1.97629	3.00279e-97	2.69138e-95	0.783422	94.57	Upregulation	0.197629
DEF6	20.9032	1.80856	5.0048e-97	4.4732e-95	0.538503	94.3494	Upregulation	0.180856
SQSTM1	20.8835	1.84495	7.57088e-97	6.74781e-95	0.549465	94.1708	Upregulation	0.184495
DNM2	20.8612	1.82909	1.20643e-96	1.07228e-94	0.479679	93.9697	Upregulation	0.182909
SIPA1L1	20.8277	2.21074	2.42908e-96	2.15297e-94	0.427807	93.667	Upregulation	0.221074
JAK3	20.8192	1.89104	2.89921e-96	2.56255e-94	0.462299	93.5913	Upregulation	0.189104
TRAPPC5	20.8187	2.12138	2.92925e-96	2.58195e-94	0.41738	93.5881	Upregulation	0.212138
PPP1CA	20.8125	1.73903	3.33276e-96	2.92952e-94	0.675134	93.5332	Upregulation	0.173903
CLDND1	20.7469	2.27986	1.30722e-95	1.1459e-93	0.487433	92.9409	Upregulation	0.227986
CD164	20.7393	1.59447	1.53198e-95	1.33924e-93	0.613369	92.8731	Upregulation	0.159447
PABPC1	20.7159	1.82849	2.48983e-95	2.17064e-93	0.791711	92.6634	Upregulation	0.182849
LAP3	20.7021	2.05224	3.31862e-95	2.8853e-93	0.444118	92.5398	Upregulation	0.205224
MBD2	20.6996	2.01298	3.49275e-95	3.02844e-93	0.44893	92.5188	Upregulation	0.201298
STK4	20.6944	1.50415	3.8866e-95	3.3608e-93	0.748396	92.4736	Upregulation	0.150415
CSNK2B	20.6925	1.71567	4.04788e-95	3.4908e-93	0.557487	92.4571	Upregulation	0.171567
ATF7IP	20.6104	1.63529	2.21383e-94	1.90402e-92	0.55107	91.7203	Upregulation	0.163529
NCOA2	20.596	1.9369	2.98345e-94	2.55903e-92	0.452674	91.5919	Upregulation	0.19369
HERPUD2	20.5897	1.82273	3.39381e-94	2.90321e-92	0.460695	91.5371	Upregulation	0.182273
TERF2IP	20.5618	1.58239	6.04106e-94	5.15396e-92	0.602139	91.2879	Upregulation	0.158239
MYO1F	20.5051	1.74451	1.9404e-93	1.65105e-91	0.548128	90.7822	Upregulation	0.174451
ANKHD1	20.492	1.90266	2.5401e-93	2.15557e-91	0.441711	90.6664	Upregulation	0.190266
CD6	20.4875	1.70935	2.78387e-93	2.35617e-91	0.559091	90.6278	Upregulation	0.170935
SRSF2	20.4699	1.63985	3.99363e-93	3.37113e-91	0.575134	90.4722	Upregulation	0.163985
SPIDR	20.4249	2.08381	1.00428e-92	8.455e-91	0.42754	90.0729	Upregulation	0.208381
SUMO2	20.3983	1.76692	1.72967e-92	1.45237e-90	0.755882	89.8379	Upregulation	0.176692
SH3BGRL3	20.3911	6.1493	2.00611e-92	1.68007e-90	0.949733	89.7747	Upregulation	0.61493
SLC38A1	20.3825	1.67253	2.38888e-92	1.9954e-90	0.591979	89.7	Upregulation	0.167253
DUSP16	20.3824	2.49056	2.39762e-92	1.99747e-90	0.367647	89.6995	Upregulation	0.249056
PYHIN1	20.3813	1.81596	2.45071e-92	2.03639e-90	0.539037	89.6911	Upregulation	0.181596
FAM107B	20.3798	1.95806	2.52605e-92	2.09354e-90	0.612299	89.6791	Upregulation	0.195806
VPS37B	20.3793	2.25476	2.55194e-92	2.10952e-90	0.402674	89.6758	Upregulation	0.225476
CD81	20.3713	1.48952	3.00903e-92	2.48093e-90	0.726203	89.6054	Upregulation	0.148952
CARD16	20.3706	1.60485	3.05032e-92	2.5085e-90	0.529947	89.6006	Upregulation	0.160485
ITK	20.3585	1.80307	3.90648e-92	3.20432e-90	0.538235	89.4943	Upregulation	0.180307
TOMM6	20.3477	1.76033	4.86316e-92	3.97882e-90	0.458021	89.4002	Upregulation	0.176033
SF3B2	20.3342	1.50359	6.40229e-92	5.22466e-90	0.587701	89.2819	Upregulation	0.150359
GNB2	20.3169	1.59697	9.11287e-92	7.41769e-90	0.57246	89.1297	Upregulation	0.159697
RAPGEF1	20.3146	1.87855	9.56147e-92	7.76304e-90	0.469251	89.11	Upregulation	0.187855
COX5A	20.3121	1.90799	1.00547e-91	8.14276e-90	0.573797	89.0892	Upregulation	0.190799
LYAR	20.3093	1.83729	1.06493e-91	8.60249e-90	0.501604	89.0654	Upregulation	0.183729
TGFBR2	20.2835	1.68719	1.79848e-91	1.44914e-89	0.545989	88.8389	Upregulation	0.168719
GSTK1	20.2535	1.63844	3.30758e-91	2.6584e-89	0.725134	88.5754	Upregulation	0.163844
LIME1	20.2296	2.14625	5.37887e-91	4.31228e-89	0.471925	88.3653	Upregulation	0.214625
DYNLT1	20.2264	1.48576	5.72975e-91	4.58207e-89	0.559358	88.3389	Upregulation	0.148576
CHD2	20.1972	1.65177	1.0364e-90	8.26738e-89	0.521925	88.0826	Upregulation	0.165177
SLC7A5	20.1855	2.57134	1.31344e-90	1.04512e-88	0.376471	87.9808	Upregulation	0.257134
CCND3	20.1847	1.6376	1.333e-90	1.05804e-88	0.6	87.9755	Upregulation	0.16376
RIPOR2	20.1635	1.82321	2.04746e-90	1.6211e-88	0.53262	87.7902	Upregulation	0.182321
IFIT2	20.1611	3.0169	2.15181e-90	1.69951e-88	0.382086	87.7697	Upregulation	0.30169
ADAM10	20.1265	1.94188	4.32446e-90	3.40703e-88	0.438503	87.4676	Upregulation	0.194188
LPIN2	20.1026	1.77914	6.99638e-90	5.49853e-88	0.510963	87.2598	Upregulation	0.177914
COTL1	20.0807	3.29431	1.08854e-89	8.51304e-88	0.685829	87.0699	Upregulation	0.329431
TNFSF10	20.0503	2.13442	2.00522e-89	1.56437e-87	0.510695	86.8057	Upregulation	0.213442
IKZF3	20.0426	1.65743	2.34324e-89	1.82361e-87	0.659893	86.7391	Upregulation	0.165743
COX4I1	20.0359	2.0859	2.67833e-89	2.07933e-87	0.837433	86.6821	Upregulation	0.20859
LEPROTL1	20.0311	1.66596	2.95238e-89	2.28652e-87	0.64492	86.6408	Upregulation	0.166596
KLF13	20.0094	1.57226	4.56317e-89	3.52546e-87	0.566578	86.4528	Upregulation	0.157226
EPB41	19.9966	1.71521	5.89749e-89	4.54534e-87	0.509358	86.3424	Upregulation	0.171521
ITGB7	19.9704	1.77014	9.96783e-89	7.66394e-87	0.482086	86.1155	Upregulation	0.177014
CD8A	19.8934	3.24809	4.6399e-88	3.55889e-86	0.667112	85.4487	Upregulation	0.324809
ZFAND3	19.8918	1.95361	4.78911e-88	3.66453e-86	0.434492	85.436	Upregulation	0.195361
CXCR4	19.8891	2.38733	5.05891e-88	3.86172e-86	0.652406	85.4132	Upregulation	0.238733
TAGLN2	19.8869	2.19422	5.28043e-88	4.02119e-86	0.702139	85.3956	Upregulation	0.219422
SNRPD2	19.8832	1.63407	5.68462e-88	4.31869e-86	0.717647	85.3646	Upregulation	0.163407
HNRNPL	19.8821	1.74389	5.80923e-88	4.40287e-86	0.485829	85.3563	Upregulation	0.174389
PABPN1	19.8775	1.67151	6.37547e-88	4.82058e-86	0.502139	85.3169	Upregulation	0.167151
ELMO1	19.8773	1.97798	6.39687e-88	4.82533e-86	0.447326	85.3165	Upregulation	0.197798
GIMAP1	19.8747	1.52656	6.74215e-88	5.07378e-86	0.58262	85.2947	Upregulation	0.152656
TLN1	19.8693	1.58803	7.50672e-88	5.63587e-86	0.644385	85.249	Upregulation	0.158803
ARL4C	19.8585	1.60505	9.29821e-88	6.96449e-86	0.718182	85.1571	Upregulation	0.160505
GNB1	19.8547	1.61493	1.00288e-87	7.49412e-86	0.54893	85.1253	Upregulation	0.161493
PDCD4	19.846	1.56147	1.19314e-87	8.89506e-86	0.676203	85.0509	Upregulation	0.156147
HM13	19.826	1.69423	1.77525e-87	1.32039e-85	0.491711	84.8793	Upregulation	0.169423
FKBP8	19.8239	1.67697	1.85292e-87	1.37496e-85	0.538235	84.8617	Upregulation	0.167697
SLFN12L	19.8023	1.57657	2.84629e-87	2.10718e-85	0.52139	84.6763	Upregulation	0.157657
NDUFB11	19.7928	1.63782	3.43738e-87	2.53889e-85	0.595455	84.5954	Upregulation	0.163782
EPC1	19.7822	1.50175	4.23873e-87	3.12354e-85	0.546791	84.5054	Upregulation	0.150175
PARP10	19.7764	1.87443	4.7521e-87	3.49378e-85	0.40615	84.4567	Upregulation	0.187443
PAK2	19.7656	1.54252	5.89443e-87	4.32367e-85	0.585561	84.3641	Upregulation	0.154252
TAF15	19.738	1.63015	1.01815e-86	7.4512e-85	0.51738	84.1278	Upregulation	0.163015
FMNL1	19.7353	1.50928	1.07361e-86	7.83906e-85	0.60107	84.1057	Upregulation	0.150928
PCED1B	19.7179	1.7307	1.51524e-86	1.10384e-84	0.493583	83.9571	Upregulation	0.17307
GMFG	19.716	1.88675	1.57168e-86	1.14235e-84	0.733155	83.9422	Upregulation	0.188675
DOCK10	19.7156	1.61096	1.5838e-86	1.14855e-84	0.605348	83.9399	Upregulation	0.161096
IDS	19.6963	1.51176	2.31744e-86	1.67676e-84	0.574866	83.7755	Upregulation	0.151176
UBE2D2	19.6835	1.53483	2.98779e-86	2.15689e-84	0.609626	83.6662	Upregulation	0.153483
KIF2A	19.6484	1.6027	5.96852e-86	4.29895e-84	0.513636	83.3666	Upregulation	0.16027
NDUFA13	19.6418	1.65518	6.79085e-86	4.88023e-84	0.690909	83.3116	Upregulation	0.165518
ZBP1	19.6288	1.83738	8.77806e-86	6.29417e-84	0.408824	83.2011	Upregulation	0.183738
SYNRG	19.6278	1.54649	8.94855e-86	6.40203e-84	0.577273	83.1937	Upregulation	0.154649
TPM4	19.5931	2.16254	1.77109e-85	1.26425e-83	0.541444	82.8982	Upregulation	0.216254
HNRNPD	19.5879	1.60745	1.96084e-85	1.39657e-83	0.575668	82.8549	Upregulation	0.160745
DOCK8	19.5623	1.53226	3.243e-85	2.30463e-83	0.671123	82.6374	Upregulation	0.153226
IGF2R	19.5549	2.10987	3.74441e-85	2.65503e-83	0.441711	82.5759	Upregulation	0.210987
WAS	19.5497	1.61388	4.14817e-85	2.93481e-83	0.524599	82.5324	Upregulation	0.161388
ENO1	19.5475	2.17804	4.33112e-85	3.05747e-83	0.646791	82.5146	Upregulation	0.217804
PPP1CC	19.5394	1.76787	5.07961e-85	3.57793e-83	0.461765	82.4464	Upregulation	0.176787
ACTG1	19.5371	6.90741	5.31335e-85	3.73433e-83	0.923797	82.4278	Upregulation	0.690741
SAMHD1	19.5312	1.71251	5.95767e-85	4.17796e-83	0.541176	82.379	Upregulation	0.171251
SUB1	19.5284	2.11526	6.30199e-85	4.40973e-83	0.729947	82.3556	Upregulation	0.211526
NCOR1	19.5231	1.50589	6.98058e-85	4.87388e-83	0.594652	82.3121	Upregulation	0.150589
JMJD1C	19.5217	1.62405	7.18752e-85	5.00741e-83	0.512299	82.3004	Upregulation	0.162405
HIVEP2	19.5196	2.03815	7.48555e-85	5.20368e-83	0.408824	82.2837	Upregulation	0.203815
VCP	19.5165	1.75168	7.94482e-85	5.51094e-83	0.498396	82.2588	Upregulation	0.175168
DNAJA1	19.5152	1.65666	8.15088e-85	5.64161e-83	0.552406	82.2486	Upregulation	0.165666
ATP8A1	19.5118	1.81192	8.70797e-85	6.01416e-83	0.461765	82.2208	Upregulation	0.181192
RAB7A	19.5008	1.63882	1.08113e-84	7.45071e-83	0.487433	82.1278	Upregulation	0.163882
NCOA3	19.4946	1.96859	1.22072e-84	8.39458e-83	0.44492	82.076	Upregulation	0.196859
FOS	19.488	3.04048	1.38823e-84	9.52594e-83	0.384225	82.0211	Upregulation	0.304048
TMEM123	19.4864	1.72891	1.43092e-84	9.79783e-83	0.514973	82.0089	Upregulation	0.172891
TENT5C	19.4743	2.25467	1.81493e-84	1.24006e-82	0.38877	81.9066	Upregulation	0.225467
PPP1R12A	19.4707	1.53519	1.94728e-84	1.32765e-82	0.585829	81.8769	Upregulation	0.153519
PIK3R1	19.4701	1.68365	1.96958e-84	1.33999e-82	0.542246	81.8729	Upregulation	0.168365
KLRK1	19.4456	1.72284	3.17593e-84	2.15612e-82	0.536631	81.6663	Upregulation	0.172284
TTC39C	19.4337	1.54992	4.00363e-84	2.71227e-82	0.54385	81.5667	Upregulation	0.154992
KDM6A	19.4295	2.23517	4.34405e-84	2.93665e-82	0.372193	81.5321	Upregulation	0.223517
MIR4435-2HG	19.4241	2.65173	4.83005e-84	3.25829e-82	0.423797	81.487	Upregulation	0.265173
KLF6	19.4026	2.06776	7.33778e-84	4.93954e-82	0.770588	81.3063	Upregulation	0.206776
TANK	19.3997	1.68737	7.76536e-84	5.21636e-82	0.525936	81.2826	Upregulation	0.168737
ARL6IP1	19.3897	1.64733	9.42472e-84	6.31773e-82	0.525936	81.1994	Upregulation	0.164733
CDC42SE1	19.3891	1.62053	9.54098e-84	6.38225e-82	0.529144	81.195	Upregulation	0.162053
BTF3	19.3738	2.09998	1.28507e-83	8.57825e-82	0.824866	81.0666	Upregulation	0.209998
PBXIP1	19.3736	1.88228	1.28849e-83	8.58309e-82	0.470053	81.0664	Upregulation	0.188228
HNRNPA1	19.352	1.80102	1.96214e-83	1.30433e-81	0.759893	80.8846	Upregulation	0.180102
PRKCQ	19.3506	1.67377	2.01403e-83	1.33604e-81	0.487433	80.8742	Upregulation	0.167377
NFATC2	19.3201	1.64067	3.64189e-83	2.4109e-81	0.539572	80.6178	Upregulation	0.164067
CASK	19.278	1.82295	8.21252e-83	5.41415e-81	0.458824	80.2665	Upregulation	0.182295
PPP4C	19.2569	1.64447	1.23569e-82	8.12958e-81	0.48877	80.0899	Upregulation	0.164447
FOXO1	19.254	2.04056	1.30621e-82	8.57586e-81	0.423529	80.0667	Upregulation	0.204056
CIB1	19.2505	1.38887	1.39795e-82	9.15927e-81	0.669251	80.0381	Upregulation	0.138887
ACAP2	19.2496	1.61537	1.42342e-82	9.30704e-81	0.494118	80.0312	Upregulation	0.161537
PML	19.2357	2.08419	1.85845e-82	1.21019e-80	0.383155	79.9171	Upregulation	0.208419
ARID5B	19.228	2.36532	2.15656e-82	1.40146e-80	0.424332	79.8534	Upregulation	0.236532
BAZ1A	19.2252	1.74342	2.27806e-82	1.47741e-80	0.468717	79.8305	Upregulation	0.174342
SLC9A3R1	19.1867	1.55245	4.78352e-82	3.08972e-80	0.600267	79.5101	Upregulation	0.155245
NLRC5	19.1517	1.59587	9.36165e-82	6.03458e-80	0.482353	79.2194	Upregulation	0.159587
SUN2	19.1392	1.47697	1.19192e-81	7.66772e-80	0.592513	79.1153	Upregulation	0.147697
NMI	19.1202	1.93769	1.7146e-81	1.1008e-79	0.402941	78.9583	Upregulation	0.193769
PAFAH1B1	19.1185	1.61281	1.77186e-81	1.13527e-79	0.495989	78.9449	Upregulation	0.161281
UBXN4	19.1163	1.41297	1.84862e-81	1.18208e-79	0.589305	78.9274	Upregulation	0.141297
ACTN4	19.106	1.75615	2.25271e-81	1.43759e-79	0.577807	78.8424	Upregulation	0.175615
PSMA1	19.1042	1.67346	2.32999e-81	1.48394e-79	0.524599	78.8286	Upregulation	0.167346
COX5B	19.0802	1.55735	3.69048e-81	2.34573e-79	0.690909	78.6297	Upregulation	0.155735
PIK3CD	19.072	1.61787	4.31751e-81	2.73883e-79	0.47861	78.5624	Upregulation	0.161787
TRMT112	19.0628	1.37443	5.14703e-81	3.25856e-79	0.631283	78.487	Upregulation	0.137443
BCL3	19.0426	2.24708	7.56681e-81	4.78102e-79	0.362567	78.3205	Upregulation	0.224708
ACTR3	19.0407	1.73638	7.84752e-81	4.94859e-79	0.690374	78.3055	Upregulation	0.173638
HSP90AA1	19.0376	2.40471	8.33194e-81	5.2437e-79	0.83877	78.2804	Upregulation	0.240471
GUK1	18.9912	1.43889	2.01558e-80	1.266e-78	0.693048	77.8976	Upregulation	0.143889
HNRNPLL	18.9884	2.16808	2.12622e-80	1.33288e-78	0.38369	77.8752	Upregulation	0.216808
CASP1	18.9472	1.66929	4.65726e-80	2.9138e-78	0.45	77.5355	Upregulation	0.166929
SON	18.9452	1.37135	4.83349e-80	3.01814e-78	0.779947	77.5203	Upregulation	0.137135
TBC1D22A	18.9163	1.88217	8.37771e-80	5.22101e-78	0.404278	77.2822	Upregulation	0.188217
FAU	18.9145	3.95397	8.65702e-80	5.37463e-78	0.978075	77.2697	Upregulation	0.395397
PACS1	18.9145	1.75435	8.65788e-80	5.37463e-78	0.468984	77.2697	Upregulation	0.175435
LRRFIP1	18.9111	1.50555	9.23737e-80	5.72322e-78	0.677005	77.2424	Upregulation	0.150555
COPE	18.8938	1.44632	1.2839e-79	7.9393e-78	0.585829	77.1002	Upregulation	0.144632
SF3B1	18.8935	1.42923	1.28954e-79	7.95874e-78	0.599198	77.0992	Upregulation	0.142923
IL2RB	18.8797	1.76818	1.67591e-79	1.03234e-77	0.53984	76.9862	Upregulation	0.176818
PICALM	18.8516	1.90865	2.85159e-79	1.75315e-77	0.429679	76.7562	Upregulation	0.190865
ACTR2	18.8483	1.50551	3.03275e-79	1.86094e-77	0.644385	76.7303	Upregulation	0.150551
PSMB8	18.8381	1.37225	3.68258e-79	2.25535e-77	0.667647	76.6468	Upregulation	0.137225
RAN	18.8255	1.66997	4.66561e-79	2.85192e-77	0.643316	76.5449	Upregulation	0.166997
SLA2	18.811	1.89939	6.1358e-79	3.74343e-77	0.425401	76.4267	Upregulation	0.189939
STK24	18.8022	1.72632	7.23958e-79	4.40841e-77	0.459893	76.3557	Upregulation	0.172632
SERBP1	18.8012	1.45924	7.38741e-79	4.48986e-77	0.637433	76.3478	Upregulation	0.145924
LNPEP	18.7884	1.44352	9.395e-79	5.69916e-77	0.574332	76.2442	Upregulation	0.144352
CXCR6	18.7851	1.9474	1.00037e-78	6.04539e-77	0.58877	76.2186	Upregulation	0.19474
TRIR	18.7202	1.39426	3.39103e-78	2.04539e-76	0.719251	75.6892	Upregulation	0.139426
CREM	18.72	2.23337	3.40041e-78	2.04717e-76	0.38984	75.6888	Upregulation	0.223337
PSMA5	18.7093	1.47313	4.15543e-78	2.49701e-76	0.557219	75.6026	Upregulation	0.147313
ATP5F1D	18.704	1.52542	4.59414e-78	2.75545e-76	0.630749	75.5598	Upregulation	0.152542
FYB1	18.6803	1.8964	7.16551e-78	4.28962e-76	0.779412	75.3676	Upregulation	0.18964
ARHGAP9	18.6532	1.68263	1.18999e-77	7.11055e-76	0.496257	75.1481	Upregulation	0.168263
ANXA1	18.6445	2.71451	1.39882e-77	8.34274e-76	0.772727	75.0787	Upregulation	0.271451
COX8A	18.6395	1.8078	1.53719e-77	9.15084e-76	0.654545	75.0385	Upregulation	0.18078
KHDRBS1	18.6305	1.49701	1.81758e-77	1.0783e-75	0.558824	74.9673	Upregulation	0.149701
SAMD3	18.6305	1.71603	1.81812e-77	1.0783e-75	0.52246	74.9673	Upregulation	0.171603
TRPC4AP	18.6303	1.88882	1.82474e-77	1.08022e-75	0.4	74.9665	Upregulation	0.188882
NDUFA11	18.6227	1.51419	2.10264e-77	1.24243e-75	0.603743	74.9057	Upregulation	0.151419
REEP5	18.6194	1.58762	2.23873e-77	1.32039e-75	0.581818	74.8793	Upregulation	0.158762
GRK2	18.5837	1.56565	4.35277e-77	2.56252e-75	0.506952	74.5913	Upregulation	0.156565
RSRP1	18.5682	1.43903	5.81146e-77	3.41495e-75	0.680214	74.4666	Upregulation	0.143903
PCGF5	18.56	1.72345	6.76845e-77	3.96999e-75	0.439037	74.4012	Upregulation	0.172345
SNX6	18.5548	1.45067	7.45152e-77	4.36262e-75	0.540107	74.3603	Upregulation	0.145067
BIN2	18.5473	1.48417	8.56722e-77	5.00665e-75	0.53877	74.3005	Upregulation	0.148417
CCSER2	18.5409	1.7596	9.66163e-77	5.63589e-75	0.459893	74.249	Upregulation	0.17596
FCHSD2	18.4824	1.9866	2.86199e-76	1.66339e-74	0.388235	73.779	Upregulation	0.19866
HIGD2A	18.4805	1.68575	2.96327e-76	1.71913e-74	0.603476	73.7647	Upregulation	0.168575
SRSF4	18.4667	1.54945	3.82551e-76	2.21533e-74	0.494118	73.6546	Upregulation	0.154945
STAG1	18.425	1.77836	8.28646e-76	4.78993e-74	0.442781	73.3197	Upregulation	0.177836
SEMA4D	18.4248	1.48003	8.30499e-76	4.79196e-74	0.529947	73.3195	Upregulation	0.148003
GPBP1	18.4143	1.5304	1.00926e-75	5.81292e-74	0.518182	73.2356	Upregulation	0.15304
RACK1	18.41	3.11788	1.09244e-75	6.28063e-74	0.923529	73.202	Upregulation	0.311788
ACIN1	18.3858	1.71944	1.70856e-75	9.80514e-74	0.434759	73.0085	Upregulation	0.171944
USP25	18.347	1.67521	3.4866e-75	1.99731e-73	0.432353	72.6996	Upregulation	0.167521
ATP5MC3	18.346	1.72504	3.55056e-75	2.03031e-73	0.615508	72.6924	Upregulation	0.172504
RASAL3	18.3401	1.44817	3.96161e-75	2.26131e-73	0.566578	72.6456	Upregulation	0.144817
WDR1	18.2993	1.61458	8.37787e-75	4.77359e-73	0.536364	72.3212	Upregulation	0.161458
CALM3	18.2924	1.83853	9.51154e-75	5.40988e-73	0.497326	72.2668	Upregulation	0.183853
HNRNPUL2	18.2908	1.83157	9.78784e-75	5.54726e-73	0.410428	72.2559	Upregulation	0.183157
BZW1	18.2909	1.51444	9.78501e-75	5.54726e-73	0.518449	72.2559	Upregulation	0.151444
NUB1	18.2818	1.63978	1.15539e-74	6.53657e-73	0.446791	72.1847	Upregulation	0.163978
UQCR10	18.2702	1.3912	1.42966e-74	8.07389e-73	0.652406	72.0929	Upregulation	0.13912
GLCCI1	18.2677	1.92066	1.49498e-74	8.42791e-73	0.422995	72.0743	Upregulation	0.192066
BTN3A1	18.2625	1.7115	1.64718e-74	9.26955e-73	0.419519	72.0329	Upregulation	0.17115
TBC1D1	18.2618	1.9698	1.66616e-74	9.35983e-73	0.391176	72.0287	Upregulation	0.19698
POLR2A	18.2452	1.94554	2.25993e-74	1.26731e-72	0.38984	71.8971	Upregulation	0.194554
ZFP36L1	18.243	1.67164	2.3533e-74	1.31736e-72	0.645455	71.8803	Upregulation	0.167164
ERAP2	18.2216	1.83888	3.47543e-74	1.9421e-72	0.386631	71.7117	Upregulation	0.183888
EIF4G2	18.1938	1.46975	5.7816e-74	3.22516e-72	0.628342	71.4914	Upregulation	0.146975
BSG	18.1894	1.47801	6.25876e-74	3.48524e-72	0.512834	71.4578	Upregulation	0.147801
IFIH1	18.1881	2.09557	6.41243e-74	3.5646e-72	0.355348	71.448	Upregulation	0.209557
RHOG	18.1849	1.63242	6.80316e-74	3.77522e-72	0.481818	71.4231	Upregulation	0.163242
HECA	18.1821	2.20939	7.14946e-74	3.96051e-72	0.349198	71.4022	Upregulation	0.220939
CAST	18.1755	1.33996	8.06696e-74	4.46101e-72	0.629947	71.3506	Upregulation	0.133996
C11orf98	18.1327	2.14624	1.75997e-73	9.71578e-72	0.349733	71.0125	Upregulation	0.214624
ARPC4	18.1199	1.55416	2.22101e-73	1.22397e-71	0.564706	70.9122	Upregulation	0.155416
AC138123.1	18.0938	1.67513	3.56305e-73	1.96017e-71	0.414171	70.7077	Upregulation	0.167513
WDR83OS	18.0884	1.35248	3.93681e-73	2.16206e-71	0.584759	70.6651	Upregulation	0.135248
PPP1R18	18.078	1.47228	4.75097e-73	2.6047e-71	0.578075	70.5842	Upregulation	0.147228
TAGAP	18.074	1.58982	5.10729e-73	2.79526e-71	0.481283	70.5536	Upregulation	0.158982
PLEKHA2	18.0724	1.88411	5.25337e-73	2.87028e-71	0.4	70.5421	Upregulation	0.188411
TC2N	18.0689	1.59206	5.59692e-73	3.05276e-71	0.539305	70.5153	Upregulation	0.159206
CALR	18.0589	1.80081	6.71139e-73	3.65439e-71	0.62861	70.4372	Upregulation	0.180081
OTUB1	18.0331	1.55334	1.071e-72	5.8118e-71	0.454545	70.2357	Upregulation	0.155334
CD58	18.0271	1.66763	1.19436e-72	6.4702e-71	0.434492	70.1891	Upregulation	0.166763
FNBP1	18.0214	1.36368	1.32267e-72	7.15318e-71	0.625936	70.1455	Upregulation	0.136368
ARHGAP30	18.0085	1.53034	1.67154e-72	9.02461e-71	0.541979	70.0446	Upregulation	0.153034
RHOH	18.0016	1.50255	1.89195e-72	1.01973e-70	0.555348	69.9915	Upregulation	0.150255
S1PR4	17.9852	1.81222	2.544e-72	1.36887e-70	0.444385	69.8636	Upregulation	0.181222
HCST	17.9839	2.29661	2.60305e-72	1.39828e-70	0.878342	69.8544	Upregulation	0.229661
ERN1	17.9774	1.80501	2.92909e-72	1.57078e-70	0.442781	69.8039	Upregulation	0.180501
COX6B1	17.9553	1.5896	4.36375e-72	2.33622e-70	0.719519	69.6315	Upregulation	0.15896
SERPINB9	17.9329	1.96386	6.53304e-72	3.48589e-70	0.398128	69.4577	Upregulation	0.196386
BRD2	17.928	1.40742	7.12997e-72	3.79805e-70	0.515775	69.4204	Upregulation	0.140742
MAML2	17.9033	1.79224	1.11056e-71	5.90595e-70	0.429144	69.2287	Upregulation	0.179224
S100A11	17.8976	2.80972	1.23203e-71	6.54105e-70	0.843316	69.1844	Upregulation	0.280972
RCSD1	17.865	1.52675	2.20985e-71	1.16935e-69	0.500535	68.9321	Upregulation	0.152675
TBC1D5	17.8326	1.68876	3.94838e-71	2.08584e-69	0.431551	68.6807	Upregulation	0.168876
VAMP5	17.8228	1.70584	4.70349e-71	2.48064e-69	0.437433	68.6054	Upregulation	0.170584
STOM	17.8078	1.39225	6.15227e-71	3.23938e-69	0.54893	68.4895	Upregulation	0.139224
MYCBP2	17.8033	1.30723	6.6664e-71	3.50431e-69	0.587166	68.4554	Upregulation	0.130723
PRKCB	17.7988	1.70088	7.22063e-71	3.7894e-69	0.464439	68.4214	Upregulation	0.170088
CTSC	17.7766	1.97019	1.07361e-70	5.62508e-69	0.667112	68.2499	Upregulation	0.197019
EMB	17.7535	1.36695	1.62081e-70	8.4643e-69	0.625401	68.0724	Upregulation	0.136695
ATP2B4	17.7225	1.64712	2.8097e-70	1.4649e-68	0.520053	67.8342	Upregulation	0.164712
SSR4	17.7187	1.41789	3.00772e-70	1.56559e-68	0.740374	67.8053	Upregulation	0.141789
CSK	17.7151	1.49842	3.20915e-70	1.66771e-68	0.517647	67.7779	Upregulation	0.149842
RUNX2	17.709	2.6242	3.57529e-70	1.85496e-68	0.33262	67.7317	Upregulation	0.26242
NSD3	17.6889	1.54122	5.10495e-70	2.6443e-68	0.496791	67.5777	Upregulation	0.154122
CGGBP1	17.6716	1.52721	6.94031e-70	3.58916e-68	0.464706	67.445	Upregulation	0.152721
TCEA1	17.6348	1.43502	1.33156e-69	6.87498e-68	0.533422	67.1627	Upregulation	0.143502
EIF3H	17.613	1.37437	1.95788e-69	1.00924e-67	0.578877	66.996	Upregulation	0.137437
WNK1	17.6066	1.46698	2.19209e-69	1.12815e-67	0.552674	66.9476	Upregulation	0.146698
GPSM3	17.6056	1.431	2.23316e-69	1.14744e-67	0.607219	66.9403	Upregulation	0.1431
VPS13B	17.5967	1.73416	2.61016e-69	1.33899e-67	0.404278	66.8732	Upregulation	0.173416
OSTF1	17.5947	1.37723	2.70532e-69	1.38558e-67	0.572727	66.8584	Upregulation	0.137723
NDUFS5	17.5763	1.44806	3.74136e-69	1.91313e-67	0.624332	66.7183	Upregulation	0.144806
ARL15	17.5651	1.99789	4.55537e-69	2.32565e-67	0.357754	66.6335	Upregulation	0.199789
GSPT1	17.561	1.74182	4.89974e-69	2.49746e-67	0.448663	66.6025	Upregulation	0.174182
CNOT6L	17.5313	1.63441	8.26745e-69	4.2006e-67	0.473797	66.3767	Upregulation	0.163441
ARHGDIA	17.5259	1.369	9.09647e-69	4.61447e-67	0.572995	66.3359	Upregulation	0.1369
SEM1	17.493	1.50064	1.62097e-68	8.20983e-67	0.574866	66.0857	Upregulation	0.150064
TRAPPC1	17.4918	1.44436	1.65587e-68	8.37332e-67	0.583422	66.0771	Upregulation	0.144436
CDV3	17.4413	1.39236	4.00741e-68	2.02004e-66	0.543048	65.6946	Upregulation	0.139236
H3F3A	17.4199	2.05098	5.8279e-68	2.93307e-66	0.869786	65.5327	Upregulation	0.205098
RASSF5	17.4022	1.57726	7.93947e-68	3.98949e-66	0.448663	65.3991	Upregulation	0.157726
BTG1	17.4016	2.34893	8.02885e-68	4.02806e-66	0.911765	65.3949	Upregulation	0.234893
SMAP2	17.3904	1.57251	9.74775e-68	4.88275e-66	0.467647	65.3113	Upregulation	0.157251
SF1	17.371	1.19319	1.36825e-67	6.84296e-66	0.612834	65.1648	Upregulation	0.119319
MVP	17.3678	1.73761	1.44686e-67	7.22481e-66	0.399465	65.1412	Upregulation	0.173761
COX7C	17.3624	1.64818	1.5901e-67	7.92765e-66	0.815241	65.1009	Upregulation	0.164818
BIRC6	17.3543	1.44451	1.82962e-67	9.10756e-66	0.505348	65.0406	Upregulation	0.144451
CLIC3	17.3073	1.90637	4.1419e-67	2.05856e-65	0.414973	64.6864	Upregulation	0.190637
TOP1	17.3035	1.53118	4.42437e-67	2.19553e-65	0.463369	64.6585	Upregulation	0.153118
ETV6	17.2877	1.79586	5.82512e-67	2.88615e-65	0.374064	64.5397	Upregulation	0.179586
BTN3A2	17.2811	1.32071	6.53456e-67	3.23263e-65	0.53984	64.4904	Upregulation	0.132071
ANXA6	17.2688	1.48741	8.08696e-67	3.99441e-65	0.554545	64.3985	Upregulation	0.148741
PSMA2	17.2615	1.59017	9.17203e-67	4.52336e-65	0.474064	64.3445	Upregulation	0.159017
RBCK1	17.2586	1.40269	9.63581e-67	4.74475e-65	0.483422	64.3238	Upregulation	0.140269
PIM2	17.2543	2.4044	1.03832e-66	5.1049e-65	0.346524	64.292	Upregulation	0.24044
MBD5	17.2461	1.7245	1.19804e-66	5.88108e-65	0.41016	64.2305	Upregulation	0.17245
NFKB1	17.2384	1.88271	1.36786e-66	6.70438e-65	0.378877	64.1736	Upregulation	0.188271
PIK3R5	17.2371	1.85414	1.39777e-66	6.84049e-65	0.381551	64.1649	Upregulation	0.185414
MACF1	17.2257	1.40641	1.70365e-66	8.32467e-65	0.59385	64.0796	Upregulation	0.140641
TBC1D2B	17.2197	1.8283	1.88897e-66	9.21608e-65	0.382086	64.0355	Upregulation	0.18283
CMIP	17.2192	1.71686	1.90568e-66	9.27769e-65	0.414973	64.0326	Upregulation	0.171686
SOS1	17.2192	1.59976	1.90741e-66	9.27769e-65	0.41738	64.0326	Upregulation	0.159976
SRSF11	17.2058	1.27792	2.40304e-66	1.16707e-64	0.579412	63.9329	Upregulation	0.127792
MBP	17.1819	1.3794	3.62746e-66	1.75904e-64	0.606952	63.7547	Upregulation	0.13794
UBE2B	17.1797	1.48324	3.77088e-66	1.82582e-64	0.481818	63.7385	Upregulation	0.148324
PHACTR2	17.173	2.12759	4.23133e-66	2.04566e-64	0.351337	63.6892	Upregulation	0.212759
ASH1L	17.1624	1.41798	5.08128e-66	2.45285e-64	0.499733	63.6103	Upregulation	0.141798
ARHGAP25	17.1613	1.42321	5.17268e-66	2.4932e-64	0.471925	63.6032	Upregulation	0.142321
BCL11B	17.1585	1.40767	5.43368e-66	2.61505e-64	0.558021	63.5825	Upregulation	0.140767
NPM1	17.1526	1.89766	6.0147e-66	2.89032e-64	0.786898	63.5391	Upregulation	0.189766
CDKN1B	17.1501	1.49295	6.27759e-66	3.01211e-64	0.500267	63.5211	Upregulation	0.149295
JTB	17.1421	1.3035	7.1946e-66	3.44693e-64	0.552406	63.4626	Upregulation	0.13035
SERPINB1	17.1258	1.95561	9.53228e-66	4.56006e-64	0.48877	63.341	Upregulation	0.195561
CCDC88C	17.1207	1.50337	1.03954e-65	4.96553e-64	0.469786	63.304	Upregulation	0.150337
NUCB1	17.1044	1.60521	1.37683e-65	6.56681e-64	0.435561	63.1826	Upregulation	0.160521
CCDC85B	17.0995	1.37913	1.49661e-65	7.12745e-64	0.56631	63.1471	Upregulation	0.137913
ARHGAP45	17.0845	1.46478	1.93704e-65	9.21117e-64	0.494385	63.0357	Upregulation	0.146478
KMT2A	17.0804	1.32077	2.07766e-65	9.86517e-64	0.631551	63.0059	Upregulation	0.132077
ANXA11	17.0587	1.43529	3.00993e-65	1.42706e-63	0.517914	62.8456	Upregulation	0.143529
PKM	17.0515	1.96523	3.40401e-65	1.60911e-63	0.520588	62.7934	Upregulation	0.196523
ARPC5	17.0286	1.48376	5.03573e-65	2.37693e-63	0.630481	62.624	Upregulation	0.148376
GLG1	16.9841	1.56499	1.07713e-64	5.07668e-63	0.457754	62.2944	Upregulation	0.156499
MAPK1IP1L	16.9733	1.55933	1.29415e-64	6.09053e-63	0.410428	62.2153	Upregulation	0.155933
ADK	16.97	2.13552	1.36885e-64	6.43259e-63	0.35107	62.1916	Upregulation	0.213552
PHYKPL	16.9653	1.5901	1.48272e-64	6.95744e-63	0.404813	62.1576	Upregulation	0.15901
HERC6	16.9613	2.39739	1.58845e-64	7.44263e-63	0.304011	62.1283	Upregulation	0.239739
EXOC4	16.96	1.81193	1.62466e-64	7.60112e-63	0.384492	62.1191	Upregulation	0.181193
YWHAQ	16.9435	1.43205	2.14808e-64	1.00353e-62	0.529144	61.9985	Upregulation	0.143205
SETD2	16.9409	1.5706	2.24682e-64	1.04812e-62	0.425668	61.9796	Upregulation	0.15706
GZMM	16.9356	1.18195	2.46027e-64	1.14602e-62	0.608021	61.9408	Upregulation	0.118195
IGFLR1	16.9332	2.26004	2.56275e-64	1.19202e-62	0.33877	61.9237	Upregulation	0.226004
DOCK2	16.9322	1.43368	2.60521e-64	1.21e-62	0.481283	61.9172	Upregulation	0.143368
PRKAR1A	16.9319	1.51297	2.61616e-64	1.21332e-62	0.460695	61.916	Upregulation	0.151297
SRP14	16.924	1.43264	2.99263e-64	1.38591e-62	0.789305	61.8583	Upregulation	0.143264
TAX1BP1	16.8868	1.35038	5.62379e-64	2.60064e-62	0.545989	61.5849	Upregulation	0.135038
SLTM	16.885	1.37965	5.79873e-64	2.67766e-62	0.490374	61.5722	Upregulation	0.137965
UQCR11	16.8804	1.29725	6.27134e-64	2.8917e-62	0.741444	61.5388	Upregulation	0.129725
EIF5A	16.8796	1.41896	6.36017e-64	2.92843e-62	0.514973	61.5334	Upregulation	0.141896
OST4	16.8735	1.34796	7.0494e-64	3.2411e-62	0.785561	61.4893	Upregulation	0.134796
ENSA	16.8723	1.41601	7.199e-64	3.30512e-62	0.478342	61.4808	Upregulation	0.141601
TMEM59	16.8714	1.17885	7.30807e-64	3.35037e-62	0.627005	61.4749	Upregulation	0.117885
SCAF11	16.8589	1.29272	9.0294e-64	4.13357e-62	0.549733	61.3837	Upregulation	0.129272
CD47	16.8514	1.27763	1.02533e-63	4.68714e-62	0.532086	61.3291	Upregulation	0.127763
ANKRD17	16.8442	1.70326	1.15785e-63	5.28535e-62	0.392513	61.2769	Upregulation	0.170326
IL12RB2	16.8436	2.83259	1.16891e-63	5.32821e-62	0.299198	61.2734	Upregulation	0.283259
NIPBL	16.8374	1.37867	1.29921e-63	5.91372e-62	0.494652	61.2281	Upregulation	0.137867
CXCR3	16.8264	1.70476	1.56211e-63	7.10028e-62	0.538503	61.1487	Upregulation	0.170476
PSMB3	16.8047	1.52403	2.25589e-63	1.02391e-61	0.534492	60.9897	Upregulation	0.152403
MIER1	16.8033	1.35173	2.30745e-63	1.04582e-61	0.515775	60.9805	Upregulation	0.135173
PPP3CC	16.8002	1.58478	2.43409e-63	1.10166e-61	0.397059	60.958	Upregulation	0.158478
PIAS1	16.7966	1.57341	2.58616e-63	1.16882e-61	0.419251	60.9323	Upregulation	0.157341
AOAH	16.7965	1.92238	2.59074e-63	1.16924e-61	0.473262	60.9321	Upregulation	0.192238
DDX17	16.7778	1.27801	3.54875e-63	1.59934e-61	0.693048	60.7961	Upregulation	0.127801
SPATS2L	16.7731	1.60207	3.84015e-63	1.72823e-61	0.391979	60.7624	Upregulation	0.160207
ANKIB1	16.7714	1.89892	3.95111e-63	1.77566e-61	0.349465	60.7506	Upregulation	0.189892
ATP5MG	16.7684	1.88705	4.15613e-63	1.86517e-61	0.811497	60.7293	Upregulation	0.188705
PPP2R1A	16.7646	1.5086	4.43131e-63	1.98587e-61	0.418984	60.702	Upregulation	0.15086
TNFRSF14	16.7438	1.50497	6.28722e-63	2.81364e-61	0.42754	60.5507	Upregulation	0.150497
DNAJC1	16.7352	1.48974	7.26031e-63	3.24457e-61	0.45615	60.4888	Upregulation	0.148974
TMOD3	16.727	1.41165	8.32959e-63	3.71721e-61	0.470588	60.4298	Upregulation	0.141165
SUPT3H	16.7185	1.7137	9.60978e-63	4.28253e-61	0.393583	60.3683	Upregulation	0.17137
MAT2B	16.7157	1.37952	1.00686e-62	4.48074e-61	0.451337	60.3487	Upregulation	0.137952
IRF2	16.7033	1.41994	1.23997e-62	5.51042e-61	0.447861	60.2588	Upregulation	0.141994
EDF1	16.6809	1.25714	1.80468e-62	8.00887e-61	0.680749	60.0964	Upregulation	0.125714
PAG1	16.6676	1.57888	2.25637e-62	9.99949e-61	0.517647	60	Upregulation	0.157888
EPS15	16.6513	1.41582	2.96126e-62	1.3087e-60	0.476471	59.8832	Upregulation	0.141582
CAPRIN1	16.6486	1.60809	3.09799e-62	1.36723e-60	0.409091	59.8642	Upregulation	0.160809
IDH2	16.6457	1.57471	3.2524e-62	1.43339e-60	0.468717	59.8436	Upregulation	0.157471
TNKS2	16.6136	1.56469	5.55687e-62	2.44564e-60	0.413102	59.6116	Upregulation	0.156469
ATP5MF	16.6102	1.47026	5.87944e-62	2.58404e-60	0.590107	59.5877	Upregulation	0.147026
SLC2A3	16.6046	1.64635	6.45657e-62	2.83378e-60	0.495187	59.5476	Upregulation	0.164635
TUBB	16.5909	1.58157	8.10897e-62	3.55414e-60	0.547326	59.4493	Upregulation	0.158157
SF3A2	16.5751	1.6231	1.0554e-61	4.61943e-60	0.385027	59.3354	Upregulation	0.16231
EIF3K	16.5641	1.40512	1.2669e-61	5.53757e-60	0.708824	59.2567	Upregulation	0.140511
PPM1K	16.5613	1.41848	1.32729e-61	5.79358e-60	0.438235	59.2371	Upregulation	0.141848
DPYD	16.5578	1.50141	1.40691e-61	6.13273e-60	0.433155	59.2123	Upregulation	0.150141
H2AFV	16.5465	1.42953	1.69814e-61	7.39212e-60	0.517647	59.1312	Upregulation	0.142953
KAT6A	16.546	1.47381	1.71034e-61	7.43506e-60	0.432888	59.1287	Upregulation	0.147381
SRPK2	16.5419	1.62906	1.8324e-61	7.95485e-60	0.414171	59.0994	Upregulation	0.162906
PRDX5	16.5363	1.53419	2.00957e-61	8.71214e-60	0.519786	59.0599	Upregulation	0.153419
CAPZA1	16.5317	1.33538	2.17062e-61	9.39758e-60	0.547059	59.027	Upregulation	0.133538
TTC17	16.5272	1.62529	2.33657e-61	1.01023e-59	0.397326	58.9956	Upregulation	0.162529
METRNL	16.5109	2.13306	3.06488e-61	1.32333e-59	0.363369	58.8783	Upregulation	0.213306
STK38	16.5059	1.64153	3.32513e-61	1.43376e-59	0.385294	58.8435	Upregulation	0.164153
DIAPH1	16.4939	1.31027	4.05742e-61	1.7448e-59	0.537166	58.7583	Upregulation	0.131027
TMA7	16.4887	1.54793	4.42193e-61	1.89899e-59	0.858556	58.7215	Upregulation	0.154793
SASH3	16.4854	1.47166	4.66973e-61	2.00271e-59	0.459626	58.6984	Upregulation	0.147166
G3BP2	16.4851	1.49428	4.69416e-61	2.01049e-59	0.502941	58.6967	Upregulation	0.149428
AP001011.1	16.4689	2.9597	6.13283e-61	2.62314e-59	0.268717	58.5812	Upregulation	0.29597
CDC42	16.4667	1.29935	6.36788e-61	2.7164e-59	0.70508	58.566	Upregulation	0.129935
H1FX	16.4661	1.88687	6.42455e-61	2.73691e-59	0.578075	58.5627	Upregulation	0.188687
VPS13C	16.4602	1.31486	7.08386e-61	3.01376e-59	0.530481	58.5209	Upregulation	0.131486
MOB1A	16.4359	1.3428	1.05803e-60	4.49528e-59	0.486096	58.3472	Upregulation	0.13428
MGAT4A	16.4351	1.45491	1.07169e-60	4.54727e-59	0.466845	58.3422	Upregulation	0.145491
STAU1	16.4302	1.63486	1.16287e-60	4.92759e-59	0.38877	58.3074	Upregulation	0.163486
GPS2	16.4181	1.49001	1.41927e-60	6.00612e-59	0.405882	58.2214	Upregulation	0.149001
CCR1	16.4171	2.2972	1.44282e-60	6.09767e-59	0.307754	58.2148	Upregulation	0.22972
OGFR	16.4127	1.51064	1.551e-60	6.54618e-59	0.404278	58.184	Upregulation	0.151064
AP3B1	16.4064	1.64487	1.72165e-60	7.25687e-59	0.381818	58.1393	Upregulation	0.164487
GRB2	16.4022	1.31521	1.84314e-60	7.75869e-59	0.496524	58.1102	Upregulation	0.131521
RBM4	16.3897	1.56255	2.26694e-60	9.5301e-59	0.394118	58.0209	Upregulation	0.156255
XRCC5	16.386	1.24327	2.40751e-60	1.01078e-58	0.582353	57.9953	Upregulation	0.124327
RAB10	16.3786	1.63729	2.72018e-60	1.14055e-58	0.402139	57.9429	Upregulation	0.163729
PPP6R1	16.369	1.6082	3.18624e-60	1.33421e-58	0.400535	57.8748	Upregulation	0.16082
THRAP3	16.3665	1.25298	3.31876e-60	1.38788e-58	0.526738	57.8576	Upregulation	0.125298
PPP6R3	16.3648	1.5856	3.41231e-60	1.42513e-58	0.392513	57.8461	Upregulation	0.15856
TUT7	16.3636	1.78127	3.47923e-60	1.45118e-58	0.379144	57.8383	Upregulation	0.178127
PDE4B	16.3549	1.54489	4.01578e-60	1.67279e-58	0.46123	57.7766	Upregulation	0.154489
PCNX1	16.3548	1.49269	4.02272e-60	1.67349e-58	0.459091	57.7764	Upregulation	0.149269
CDC37	16.3505	1.2278	4.31681e-60	1.7935e-58	0.550267	57.7463	Upregulation	0.12278
UVRAG	16.345	1.70551	4.72347e-60	1.9599e-58	0.358824	57.7078	Upregulation	0.170551
COX6C	16.3334	1.51614	5.71458e-60	2.36806e-58	0.699465	57.6256	Upregulation	0.151614
PARP4	16.3195	1.70841	7.17342e-60	2.96873e-58	0.378075	57.5274	Upregulation	0.170841
PSMB6	16.3165	1.5286	7.5361e-60	3.11479e-58	0.463636	57.5066	Upregulation	0.15286
SYNE1	16.3142	1.31014	7.82762e-60	3.2311e-58	0.513369	57.4907	Upregulation	0.131014
PSMB1	16.3136	1.29641	7.90207e-60	3.25761e-58	0.560428	57.4871	Upregulation	0.129641
C1GALT1	16.3017	1.72999	9.60031e-60	3.9526e-58	0.364439	57.4031	Upregulation	0.172999
SERINC1	16.2946	1.37027	1.07735e-59	4.4299e-58	0.457219	57.3536	Upregulation	0.137027
RALGAPA1	16.2907	1.76159	1.14839e-59	4.71593e-58	0.363636	57.3264	Upregulation	0.176159
ITSN2	16.2837	1.35669	1.28917e-59	5.28727e-58	0.462032	57.2768	Upregulation	0.135669
FUT8	16.2751	2.33494	1.48223e-59	6.07126e-58	0.36631	57.2167	Upregulation	0.233494
SPATA13	16.2734	1.59078	1.52522e-59	6.23932e-58	0.403209	57.2049	Upregulation	0.159078
SNRPB	16.2721	1.45994	1.55723e-59	6.36213e-58	0.552674	57.1964	Upregulation	0.145994
XRN2	16.2719	1.48844	1.56353e-59	6.37968e-58	0.433422	57.1952	Upregulation	0.148844
ARGLU1	16.27	1.20363	1.61093e-59	6.56471e-58	0.624332	57.1828	Upregulation	0.120363
ARIH1	16.2666	1.59897	1.70452e-59	6.93721e-58	0.394385	57.1588	Upregulation	0.159897
TCF12	16.258	1.60631	1.96067e-59	7.96955e-58	0.379412	57.0986	Upregulation	0.160631
ZEB2	16.2573	2.16511	1.98435e-59	8.05555e-58	0.388235	57.0939	Upregulation	0.216511
BRK1	16.2498	1.3282	2.24108e-59	9.08619e-58	0.570321	57.0416	Upregulation	0.13282
ANXA5	16.2463	1.65897	2.37232e-59	9.6061e-58	0.544118	57.0175	Upregulation	0.165897
BABAM2	16.2385	1.87673	2.69283e-59	1.08763e-57	0.346257	56.9635	Upregulation	0.187673
FKBP5	16.2259	1.85831	3.3106e-59	1.33545e-57	0.418984	56.8744	Upregulation	0.185831
OGT	16.2221	1.422	3.5183e-59	1.41745e-57	0.480749	56.8485	Upregulation	0.1422
SF3A1	16.2212	1.5222	3.57292e-59	1.43764e-57	0.401604	56.8424	Upregulation	0.15222
NFATC3	16.2052	1.57317	4.63228e-59	1.86154e-57	0.42754	56.7301	Upregulation	0.157317
SRSF5	16.1982	1.16742	5.19216e-59	2.08392e-57	0.616043	56.6811	Upregulation	0.116742
COP1	16.1972	1.71085	5.27849e-59	2.11591e-57	0.354545	56.6745	Upregulation	0.171085
STAT5B	16.178	1.83781	7.21332e-59	2.88786e-57	0.36016	56.5394	Upregulation	0.183781
BCLAF1	16.1584	1.31693	9.90256e-59	3.95954e-57	0.482086	56.4024	Upregulation	0.131693
ITFG1	16.14	1.6619	1.33473e-58	5.33023e-57	0.367914	56.2733	Upregulation	0.16619
FAF1	16.1333	1.67556	1.48826e-58	5.93592e-57	0.371123	56.2265	Upregulation	0.167556
RAD21	16.1257	1.35779	1.68469e-58	6.70265e-57	0.507219	56.1738	Upregulation	0.135779
LPXN	16.0815	1.4532	3.43938e-58	1.36497e-56	0.446791	55.8649	Upregulation	0.14532
ARID5A	16.0731	1.56236	3.94162e-58	1.56235e-56	0.384225	55.8062	Upregulation	0.156236
PTMS	16.0688	1.62669	4.21896e-58	1.67021e-56	0.487968	55.7772	Upregulation	0.162669
ANP32B	16.0639	1.45	4.57041e-58	1.8071e-56	0.558021	55.743	Upregulation	0.145
GLS	16.0633	1.33365	4.61556e-58	1.82269e-56	0.493583	55.7393	Upregulation	0.133365
USP3	16.0563	1.56747	5.16741e-58	2.03809e-56	0.404813	55.6908	Upregulation	0.156747
JAZF1	16.0548	1.9808	5.29323e-58	2.08514e-56	0.325936	55.6809	Upregulation	0.19808
ADD1	16.0539	1.43359	5.36636e-58	2.11134e-56	0.441979	55.6754	Upregulation	0.143359
ITCH	16.0517	1.65971	5.56303e-58	2.18602e-56	0.36123	55.6603	Upregulation	0.165971
NEK7	16.0451	1.57073	6.18406e-58	2.42707e-56	0.388235	55.6149	Upregulation	0.157073
UBL5	16.0376	1.28201	6.98435e-58	2.73779e-56	0.734225	55.5626	Upregulation	0.128201
LDHB	16.0293	1.62954	7.97562e-58	3.12253e-56	0.587701	55.5055	Upregulation	0.162954
ITGAL	16.0204	1.49257	9.20136e-58	3.598e-56	0.482888	55.4439	Upregulation	0.149257
TMEM140	16.0176	2.02875	9.63345e-58	3.76235e-56	0.312299	55.4245	Upregulation	0.202875
SENP6	16.0115	1.36526	1.06155e-57	4.14084e-56	0.432086	55.3829	Upregulation	0.136526
BIN1	16.0018	1.38629	1.24116e-57	4.83552e-56	0.438503	55.3156	Upregulation	0.138629
GPR171	15.9972	1.55356	1.33687e-57	5.20204e-56	0.451337	55.2838	Upregulation	0.155356
KDM2A	15.9948	1.48176	1.38814e-57	5.39499e-56	0.415775	55.268	Upregulation	0.148176
C17orf49	15.9813	2.07794	1.72592e-57	6.69958e-56	0.332353	55.174	Upregulation	0.207794
KPNB1	15.9754	1.27248	1.89713e-57	7.35524e-56	0.470588	55.1334	Upregulation	0.127248
SCLT1	15.9739	1.84131	1.94178e-57	7.5192e-56	0.343316	55.1238	Upregulation	0.184131
GRAMD1B	15.9636	2.64573	2.28983e-57	8.85624e-56	0.297594	55.0528	Upregulation	0.264573
SERP1	15.9348	1.25726	3.63226e-57	1.40143e-55	0.593583	54.8534	Upregulation	0.125726
HMGN2	15.93	1.69066	3.92068e-57	1.51088e-55	0.602406	54.8208	Upregulation	0.169066
RANBP2	15.9197	1.58487	4.62293e-57	1.77935e-55	0.388235	54.7497	Upregulation	0.158487
ZNF638	15.9174	1.37516	4.79897e-57	1.84489e-55	0.44893	54.734	Upregulation	0.137516
TECR	15.9109	1.43424	5.32376e-57	2.04417e-55	0.42861	54.6895	Upregulation	0.143424
HSPA5	15.9028	1.55337	6.05726e-57	2.32302e-55	0.524866	54.6339	Upregulation	0.155337
TRAPPC10	15.8923	1.5123	7.16298e-57	2.74377e-55	0.402406	54.5617	Upregulation	0.15123
TNIP1	15.8918	1.56146	7.21845e-57	2.76171e-55	0.394118	54.5588	Upregulation	0.156146
ANKRD11	15.8877	1.32064	7.70561e-57	2.94104e-55	0.550802	54.5315	Upregulation	0.132064
EIF4G3	15.8868	1.79185	7.81816e-57	2.98043e-55	0.357754	54.5257	Upregulation	0.179185
JAK2	15.8858	2.18932	7.94234e-57	3.02415e-55	0.307754	54.5194	Upregulation	0.218932
TCF25	15.8841	1.23965	8.17054e-57	3.10734e-55	0.535829	54.5076	Upregulation	0.123965
VAMP8	15.8779	1.11746	9.01664e-57	3.42504e-55	0.604813	54.4653	Upregulation	0.111746
CDK2AP2	15.8758	1.69502	9.31451e-57	3.53398e-55	0.435829	54.4517	Upregulation	0.169502
RHOF	15.8577	1.38041	1.2446e-56	4.71645e-55	0.477005	54.3264	Upregulation	0.138041
SELENOH	15.8536	1.3816	1.32818e-56	5.02724e-55	0.508556	54.2987	Upregulation	0.13816
NDUFB8	15.8362	1.34945	1.75204e-56	6.6237e-55	0.565508	54.1789	Upregulation	0.134945
ZBTB20	15.8344	1.26538	1.80117e-56	6.80138e-55	0.550267	54.1674	Upregulation	0.126538
CAP1	15.8294	1.36986	1.94976e-56	7.35379e-55	0.640642	54.1335	Upregulation	0.136986
CALCOCO2	15.8272	1.47165	2.02156e-56	7.61558e-55	0.43262	54.1183	Upregulation	0.147165
FRYL	15.8043	1.48389	2.90675e-56	1.09373e-54	0.418717	53.9611	Upregulation	0.148389
TMEM179B	15.7916	1.42327	3.55405e-56	1.33572e-54	0.40107	53.8743	Upregulation	0.142327
TRIP12	15.7908	1.50173	3.60264e-56	1.35239e-54	0.409893	53.8689	Upregulation	0.150173
NRDC	15.787	1.45323	3.82567e-56	1.43442e-54	0.415775	53.8433	Upregulation	0.145323
CTLA4	15.7716	3.36966	4.883e-56	1.82872e-54	0.258824	53.7379	Upregulation	0.336966
EIF3F	15.7636	1.37987	5.53524e-56	2.07056e-54	0.582086	53.6839	Upregulation	0.137987
IFIT5	15.7568	2.08969	6.16973e-56	2.3052e-54	0.303743	53.6373	Upregulation	0.208969
PPP2CA	15.7497	1.48685	6.90469e-56	2.57678e-54	0.391444	53.5889	Upregulation	0.148685
RAB11A	15.7349	1.44249	8.72281e-56	3.25149e-54	0.42861	53.4879	Upregulation	0.144249
JARID2	15.7307	2.23807	9.32177e-56	3.4707e-54	0.324866	53.4596	Upregulation	0.223807
HP1BP3	15.7222	1.22149	1.0648e-55	3.95986e-54	0.545187	53.4023	Upregulation	0.122149
RAB1B	15.7195	1.49754	1.11118e-55	4.12754e-54	0.404545	53.3843	Upregulation	0.149754
GYG1	15.6934	1.49078	1.67919e-55	6.23018e-54	0.414973	53.2055	Upregulation	0.149078
SCAMP2	15.6917	1.46342	1.72456e-55	6.3911e-54	0.406417	53.1944	Upregulation	0.146342
ATP6V0E1	15.6557	1.0363	3.03841e-55	1.1247e-53	0.685027	52.949	Upregulation	0.10363
TRIM21	15.6373	1.91806	4.05675e-55	1.49818e-53	0.312032	52.8244	Upregulation	0.191806
SELENOF	15.6318	1.27722	4.418e-55	1.62971e-53	0.477273	52.7879	Upregulation	0.127722
SMG1	15.6233	1.33886	5.04944e-55	1.86048e-53	0.462032	52.7304	Upregulation	0.133886
DUSP2	15.6063	1.91089	6.59508e-55	2.42717e-53	0.391176	52.6149	Upregulation	0.191089
RPN1	15.585	1.52726	9.2084e-55	3.38115e-53	0.393316	52.4709	Upregulation	0.152727
RASA3	15.5833	1.95439	9.46016e-55	3.4696e-53	0.321123	52.4597	Upregulation	0.195439
B4GALT1	15.5812	1.85367	9.77246e-55	3.58002e-53	0.331283	52.4461	Upregulation	0.185367
SNU13	15.5787	1.23382	1.01541e-54	3.71557e-53	0.526471	52.43	Upregulation	0.123382
CSDE1	15.5776	1.25968	1.0342e-54	3.77998e-53	0.540374	52.4225	Upregulation	0.125968
TRABD	15.571	1.38291	1.14571e-54	4.18277e-53	0.425134	52.3785	Upregulation	0.138291
NDUFA7	15.5588	1.71034	1.38599e-54	5.05421e-53	0.357487	52.2963	Upregulation	0.171034
MAPKAPK2	15.5365	1.76354	1.96489e-54	7.15704e-53	0.339572	52.1453	Upregulation	0.176354
MAP2K2	15.5325	1.40221	2.09223e-54	7.61218e-53	0.487968	52.1185	Upregulation	0.140221
GPI	15.5216	1.61475	2.47713e-54	9.00231e-53	0.408556	52.0456	Upregulation	0.161475
RAC1	15.5101	1.313	2.96363e-54	1.07581e-52	0.547326	51.9683	Upregulation	0.1313
DDX6	15.5017	1.19546	3.38067e-54	1.2258e-52	0.524332	51.9116	Upregulation	0.119546
PPM1G	15.4945	1.54797	3.77778e-54	1.36823e-52	0.422193	51.8638	Upregulation	0.154797
MED13L	15.4873	1.75551	4.22582e-54	1.52877e-52	0.344385	51.8157	Upregulation	0.175551
TCIRG1	15.4723	1.52437	5.33928e-54	1.9294e-52	0.377005	51.7146	Upregulation	0.152437
EFR3A	15.4679	1.54295	5.71128e-54	2.06149e-52	0.374599	51.6858	Upregulation	0.154295
GDI2	15.464	1.39063	6.06834e-54	2.18789e-52	0.46016	51.66	Upregulation	0.139063
SRSF7	15.4394	1.22027	8.89164e-54	3.20219e-52	0.670588	51.4946	Upregulation	0.122027
EMP3	15.4371	1.62468	9.20941e-54	3.3129e-52	0.754011	51.4798	Upregulation	0.162468
ADAM19	15.4369	2.34139	9.24775e-54	3.32294e-52	0.350535	51.4785	Upregulation	0.234139
RANBP9	15.4333	1.98301	9.77046e-54	3.50681e-52	0.319251	51.4551	Upregulation	0.198301
HMGN4	15.4282	1.5396	1.05839e-53	3.79449e-52	0.353209	51.4208	Upregulation	0.15396
NUP98	15.4119	1.75208	1.36119e-53	4.87463e-52	0.344385	51.3121	Upregulation	0.175208
ANP32A	15.4101	1.59072	1.39913e-53	5.00487e-52	0.445989	51.3006	Upregulation	0.159072
SLC3A2	15.4024	1.36807	1.57778e-53	5.63761e-52	0.454011	51.2489	Upregulation	0.136807
LMNB1	15.3875	2.20628	1.9871e-53	7.09221e-52	0.298396	51.1492	Upregulation	0.220628
CPNE1	15.3808	1.43404	2.20346e-53	7.85564e-52	0.414439	51.1048	Upregulation	0.143404
NDUFC2	15.365	1.26351	2.80883e-53	1.00027e-51	0.521925	50.9999	Upregulation	0.126351
COX7A2	15.3613	1.19488	2.97455e-53	1.0581e-51	0.68369	50.9755	Upregulation	0.119488
CANX	15.3496	1.38863	3.56143e-53	1.26405e-51	0.485829	50.8982	Upregulation	0.138863
CUL3	15.3471	1.56391	3.70382e-53	1.31313e-51	0.382086	50.8817	Upregulation	0.156391
PTPN1	15.3376	1.49848	4.28913e-53	1.51895e-51	0.42139	50.8185	Upregulation	0.149848
TOMM5	15.3341	1.46931	4.52411e-53	1.60039e-51	0.387166	50.7958	Upregulation	0.146931
MAP7D1	15.3316	1.65827	4.70139e-53	1.66126e-51	0.357487	50.7796	Upregulation	0.165827
PUM2	15.3265	1.45081	5.0856e-53	1.79504e-51	0.396257	50.7459	Upregulation	0.145081
RNPS1	15.3239	1.22342	5.29248e-53	1.86599e-51	0.446257	50.7291	Upregulation	0.122342
DENND2D	15.3182	1.28157	5.77544e-53	2.03403e-51	0.480749	50.6916	Upregulation	0.128157
EEF1A1	15.3169	8.38571	5.89716e-53	2.0746e-51	0.982888	50.6831	Upregulation	0.838571
TNRC6B	15.3141	1.24516	6.15429e-53	2.16268e-51	0.535294	50.665	Upregulation	0.124516
AC010894.3	15.3131	2.416	6.24952e-53	2.19373e-51	0.26738	50.6588	Upregulation	0.2416
VTI1A	15.2998	1.57028	7.67164e-53	2.68996e-51	0.362299	50.5703	Upregulation	0.157028
GPATCH8	15.2947	1.5061	8.29456e-53	2.90519e-51	0.38369	50.5368	Upregulation	0.15061
LGALS9	15.2912	1.74247	8.75263e-53	3.06227e-51	0.334225	50.514	Upregulation	0.174247
SEC61B	15.2863	1.29627	9.43928e-53	3.29889e-51	0.631551	50.4816	Upregulation	0.129627
STIM1	15.2735	1.74216	1.14772e-52	4.00671e-51	0.352139	50.3972	Upregulation	0.174216
ELOVL5	15.2652	1.53065	1.30409e-52	4.54764e-51	0.392246	50.3422	Upregulation	0.153065
SURF4	15.2637	1.32419	1.33481e-52	4.64969e-51	0.426471	50.3326	Upregulation	0.132419
ARHGAP26	15.262	1.41848	1.36933e-52	4.76475e-51	0.428877	50.322	Upregulation	0.141848
DDOST	15.2589	1.44256	1.43598e-52	4.99119e-51	0.427273	50.3018	Upregulation	0.144256
SPN	15.2506	1.3686	1.63182e-52	5.66574e-51	0.488235	50.2467	Upregulation	0.13686
YPEL5	15.2485	1.66799	1.68508e-52	5.84428e-51	0.363636	50.2333	Upregulation	0.166799
NDUFB9	15.2471	1.3554	1.72084e-52	5.96185e-51	0.472727	50.2246	Upregulation	0.13554
RAB11B	15.2464	1.49537	1.73978e-52	6.01536e-51	0.376738	50.2207	Upregulation	0.149537
PAIP2	15.2464	1.21814	1.74006e-52	6.01536e-51	0.508556	50.2207	Upregulation	0.121814
ATP5F1A	15.2386	1.48018	1.96039e-52	6.7697e-51	0.458556	50.1694	Upregulation	0.148018
BRD4	15.2369	1.40304	2.01182e-52	6.93979e-51	0.429679	50.1587	Upregulation	0.140304
NFAT5	15.2302	1.72038	2.23078e-52	7.68681e-51	0.366578	50.1143	Upregulation	0.172038
RORA-AS1	15.2286	2.72034	2.28523e-52	7.86593e-51	0.26016	50.1043	Upregulation	0.272034
GSK3B	15.222	1.62408	2.5267e-52	8.68771e-51	0.358289	50.0611	Upregulation	0.162408
USP18	15.2204	1.88839	2.59e-52	8.89577e-51	0.293048	50.0508	Upregulation	0.188839
MCTP2	15.2126	2.12391	2.91666e-52	1.0007e-50	0.31738	49.9997	Upregulation	0.212391
STK17B	15.2125	1.28633	2.92252e-52	1.00163e-50	0.754278	49.9993	Upregulation	0.128633
STAG2	15.1994	1.31024	3.56899e-52	1.22188e-50	0.437166	49.913	Upregulation	0.131024
FBXO7	15.1979	1.51583	3.64919e-52	1.248e-50	0.375668	49.9038	Upregulation	0.151583
ROCK1	15.1953	1.14513	3.80064e-52	1.2984e-50	0.541979	49.8866	Upregulation	0.114513
MZT2A	15.1944	1.48312	3.85374e-52	1.31513e-50	0.524064	49.881	Upregulation	0.148312
EIF3G	15.1888	1.15906	4.19358e-52	1.42805e-50	0.610963	49.8453	Upregulation	0.115906
NDUFB2	15.1829	1.23725	4.58855e-52	1.56089e-50	0.610963	49.8066	Upregulation	0.123725
NSF	15.1708	1.63483	5.51949e-52	1.87557e-50	0.381551	49.7269	Upregulation	0.163483
CAB39	15.1577	1.4683	6.73623e-52	2.28659e-50	0.413369	49.6408	Upregulation	0.14683
ATP5IF1	15.1573	1.37029	6.77839e-52	2.29846e-50	0.581016	49.6386	Upregulation	0.137029
HAVCR2	15.1556	3.00664	6.95916e-52	2.35725e-50	0.26738	49.6276	Upregulation	0.300664
RAB5IF	15.1535	1.43539	7.18772e-52	2.43048e-50	0.412567	49.6143	Upregulation	0.143539
C11orf58	15.1534	1.08989	7.1906e-52	2.43048e-50	0.56631	49.6143	Upregulation	0.108989
CCNI	15.1497	1.2458	7.61069e-52	2.56976e-50	0.668984	49.5901	Upregulation	0.12458
MXD4	15.1493	1.70153	7.65708e-52	2.58269e-50	0.389572	49.5879	Upregulation	0.170153
TXNL4A	15.1461	1.3132	8.03592e-52	2.7076e-50	0.452941	49.5674	Upregulation	0.13132
ELOB	15.1455	1.29339	8.11662e-52	2.73191e-50	0.681016	49.5635	Upregulation	0.129339
ZNF644	15.1323	1.34756	9.9137e-52	3.33326e-50	0.408556	49.4771	Upregulation	0.134756
PAXX	15.1203	1.13707	1.18978e-51	3.99615e-50	0.579412	49.3984	Upregulation	0.113707
RSF1	15.1069	1.2405	1.45899e-51	4.89522e-50	0.472727	49.3102	Upregulation	0.12405
TNIK	15.1043	1.5414	1.51809e-51	5.08815e-50	0.370588	49.2934	Upregulation	0.15414
SDHA	15.0979	1.49	1.6718e-51	5.59744e-50	0.375936	49.252	Upregulation	0.149
FLOT1	15.0878	1.65263	1.94825e-51	6.51623e-50	0.351872	49.186	Upregulation	0.165263
CREBBP	15.0849	1.76862	2.03483e-51	6.79867e-50	0.331818	49.1676	Upregulation	0.176862
PARP1	15.077	1.38702	2.29363e-51	7.65281e-50	0.425668	49.1162	Upregulation	0.138702
GABARAPL2	15.077	1.24048	2.29527e-51	7.65281e-50	0.504813	49.1162	Upregulation	0.124048
SET	15.0651	1.23605	2.74843e-51	9.15418e-50	0.649733	49.0384	Upregulation	0.123605
CD55	15.0627	1.94108	2.84788e-51	9.4755e-50	0.325401	49.0234	Upregulation	0.194108
UBAC2	15.0578	1.29975	3.06932e-51	1.02017e-49	0.411497	48.9913	Upregulation	0.129975
SARNP	15.0518	1.6564	3.35876e-51	1.1152e-49	0.33262	48.9526	Upregulation	0.16564
GCH1	15.0491	2.10703	3.50208e-51	1.16121e-49	0.292246	48.9351	Upregulation	0.210703
CLASP1	15.049	1.76089	3.50459e-51	1.16121e-49	0.332353	48.9351	Upregulation	0.176089
PPP1R15A	15.0464	1.80069	3.64367e-51	1.20604e-49	0.359893	48.9186	Upregulation	0.180069
TNFAIP8	15.0448	1.19686	3.73627e-51	1.23541e-49	0.546791	48.9082	Upregulation	0.119686
TRIM38	15.0371	1.49871	4.19812e-51	1.38668e-49	0.383422	48.858	Upregulation	0.149871
FGD3	15.025	1.47773	5.03656e-51	1.66191e-49	0.373529	48.7794	Upregulation	0.147773
CD3G	15.0031	1.29101	7.00519e-51	2.30911e-49	0.749733	48.6366	Upregulation	0.129101
SSR2	15.0025	1.28438	7.06872e-51	2.32764e-49	0.62754	48.6331	Upregulation	0.128438
PRRC2B	14.9977	1.30281	7.60045e-51	2.50016e-49	0.440374	48.602	Upregulation	0.130281
ORAI1	14.9946	1.44994	7.96194e-51	2.61637e-49	0.409358	48.5823	Upregulation	0.144994
CCNY	14.9768	1.51073	1.04099e-50	3.41727e-49	0.357754	48.4663	Upregulation	0.151073
SNX9	14.958	3.04444	1.38162e-50	4.5308e-49	0.265241	48.3438	Upregulation	0.304444
INPP4A	14.9509	1.37653	1.5365e-50	5.03355e-49	0.414171	48.2981	Upregulation	0.137653
KIAA0319L	14.9461	2.37391	1.65233e-50	5.40743e-49	0.288235	48.267	Upregulation	0.237391
PLCG1	14.9326	1.55145	2.02212e-50	6.60409e-49	0.344385	48.1802	Upregulation	0.155145
CAPNS1	14.9262	1.43061	2.22567e-50	7.26143e-49	0.425134	48.139	Upregulation	0.143061
MYO9B	14.919	1.25085	2.47814e-50	8.07685e-49	0.460428	48.0928	Upregulation	0.125085
HERC1	14.9148	1.41283	2.64093e-50	8.59866e-49	0.432353	48.0656	Upregulation	0.141283
PTPRA	14.9083	1.35726	2.91239e-50	9.47285e-49	0.415775	48.0235	Upregulation	0.135726
SENP7	14.9022	1.59869	3.18922e-50	1.03627e-48	0.363102	47.9845	Upregulation	0.159869
P2RY8	14.9016	1.79579	3.21542e-50	1.04372e-48	0.33877	47.9814	Upregulation	0.179579
NONO	14.8988	1.39186	3.3552e-50	1.08798e-48	0.422995	47.9634	Upregulation	0.139186
SKP1	14.8822	1.07626	4.30226e-50	1.39367e-48	0.697861	47.8558	Upregulation	0.107626
RBM8A	14.8817	1.1699	4.33483e-50	1.4028e-48	0.545989	47.853	Upregulation	0.11699
SATB1	14.8696	2.03711	5.19455e-50	1.67931e-48	0.305348	47.7749	Upregulation	0.203711
MAP1LC3B	14.8624	1.20228	5.78144e-50	1.86715e-48	0.518449	47.7288	Upregulation	0.120228
KMT2C	14.846	1.32259	7.37933e-50	2.38079e-48	0.444385	47.6233	Upregulation	0.132259
APOBEC3G	14.8326	1.41454	9.01946e-50	2.907e-48	0.623797	47.5366	Upregulation	0.141454
CEP350	14.8299	1.30174	9.38837e-50	3.02285e-48	0.449733	47.5196	Upregulation	0.130174
RNF181	14.8268	1.31162	9.83292e-50	3.16279e-48	0.422995	47.4999	Upregulation	0.131162
NAA50	14.825	1.79459	1.00989e-49	3.24507e-48	0.343316	47.4888	Upregulation	0.179459
DLEU2	14.8154	1.94233	1.1658e-49	3.73477e-48	0.326203	47.4277	Upregulation	0.194233
TAOK3	14.793	1.34987	1.62445e-49	5.1989e-48	0.439037	47.2841	Upregulation	0.134987
TSPAN14	14.7745	1.48066	2.14056e-49	6.84378e-48	0.39385	47.1647	Upregulation	0.148066
ADSS	14.7716	1.43744	2.23211e-49	7.12935e-48	0.393316	47.147	Upregulation	0.143744
CSNK1A1	14.7692	1.2656	2.31435e-49	7.38463e-48	0.476471	47.1317	Upregulation	0.12656
MAP3K8	14.7657	2.21217	2.43807e-49	7.77163e-48	0.29385	47.1095	Upregulation	0.221217
CHKB	14.7548	1.38788	2.86707e-49	9.12998e-48	0.353476	47.0395	Upregulation	0.138788
CHMP5	14.7528	1.32663	2.95159e-49	9.38975e-48	0.416578	47.0273	Upregulation	0.132663
BTG2	14.7481	1.43663	3.16563e-49	1.00606e-47	0.414706	46.9974	Upregulation	0.143663
PUM1	14.7431	1.49442	3.40808e-49	1.08204e-47	0.370856	46.9658	Upregulation	0.149442
ODF2L	14.7265	1.31574	4.35544e-49	1.38144e-47	0.419786	46.8597	Upregulation	0.131574
FKBP11	14.7056	1.29268	5.93367e-49	1.87829e-47	0.442513	46.7262	Upregulation	0.129268
DNAJB1	14.6936	2.04338	7.08607e-49	2.24085e-47	0.348396	46.6496	Upregulation	0.204338
RFTN1	14.6903	1.60134	7.44036e-49	2.35057e-47	0.346524	46.6288	Upregulation	0.160134
HELZ2	14.6792	1.94531	8.76408e-49	2.76602e-47	0.302139	46.5581	Upregulation	0.194531
FAM177A1	14.6705	1.46284	9.95845e-49	3.13986e-47	0.382353	46.5031	Upregulation	0.146284
TRAF3IP3	14.666	1.23774	1.06402e-48	3.35149e-47	0.605882	46.4748	Upregulation	0.123774
RNF38	14.6521	1.59794	1.30643e-48	4.11101e-47	0.345989	46.3861	Upregulation	0.159794
PRKD2	14.6464	1.60881	1.42113e-48	4.46752e-47	0.332353	46.3499	Upregulation	0.160881
MZT2B	14.6376	1.31506	1.61621e-48	5.0758e-47	0.642246	46.2945	Upregulation	0.131506
VOPP1	14.6311	1.41694	1.77982e-48	5.58413e-47	0.390107	46.253	Upregulation	0.141694
GYPC	14.6202	1.20791	2.0888e-48	6.5471e-47	0.533957	46.184	Upregulation	0.120791
RBX1	14.6186	1.20279	2.13675e-48	6.6908e-47	0.560963	46.1745	Upregulation	0.120279
RABAC1	14.6152	1.12259	2.24805e-48	7.03244e-47	0.615775	46.1529	Upregulation	0.112259
DGUOK	14.6127	1.36714	2.33251e-48	7.2895e-47	0.398396	46.1373	Upregulation	0.136714
PPP4R2	14.6125	1.54677	2.33629e-48	7.29418e-47	0.368717	46.137	Upregulation	0.154677
ILF3	14.5853	1.30988	3.48577e-48	1.08723e-46	0.406952	45.9637	Upregulation	0.130988
TBX21	14.576	1.91254	3.9934e-48	1.24435e-46	0.325936	45.9051	Upregulation	0.191254
LAMTOR4	14.5693	1.14529	4.40502e-48	1.37127e-46	0.517112	45.8629	Upregulation	0.114529
CHD1	14.5581	1.45713	5.19135e-48	1.61448e-46	0.382353	45.792	Upregulation	0.145713
MORF4L1	14.5562	1.07681	5.33086e-48	1.65625e-46	0.591444	45.7809	Upregulation	0.107681
TRAFD1	14.5551	1.83628	5.42384e-48	1.6835e-46	0.301872	45.7738	Upregulation	0.183628
LUC7L2	14.5446	1.4258	6.32025e-48	1.95793e-46	0.388235	45.7082	Upregulation	0.14258
ICAM3	14.5407	1.26136	6.68875e-48	2.07007e-46	0.518984	45.684	Upregulation	0.126136
TM9SF2	14.5397	1.40801	6.78703e-48	2.09846e-46	0.389305	45.6781	Upregulation	0.140801
AFF1	14.539	1.68682	6.8609e-48	2.11924e-46	0.32754	45.6738	Upregulation	0.168682
BAX	14.5384	1.49021	6.9212e-48	2.1358e-46	0.470053	45.6704	Upregulation	0.149021
ASXL1	14.5293	1.68233	7.90566e-48	2.43724e-46	0.333155	45.6131	Upregulation	0.168233
TRAM1	14.5285	1.16744	7.99348e-48	2.46193e-46	0.468182	45.6087	Upregulation	0.116744
WTAP	14.4923	1.35383	1.35518e-47	4.1658e-46	0.428342	45.3803	Upregulation	0.135383
GOLPH3	14.4863	1.50366	1.47879e-47	4.54142e-46	0.341176	45.3428	Upregulation	0.150366
ARNTL	14.4859	1.79719	1.48662e-47	4.56106e-46	0.300267	45.3409	Upregulation	0.179719
PRRC2A	14.4811	1.60905	1.59584e-47	4.89145e-46	0.33262	45.3106	Upregulation	0.160905
HSP90AB1	14.4728	1.64528	1.79946e-47	5.5103e-46	0.715508	45.2588	Upregulation	0.164528
FCMR	14.4685	1.67631	1.91743e-47	5.8659e-46	0.334759	45.2317	Upregulation	0.167631
SELL	14.4663	2.17356	1.97859e-47	6.04719e-46	0.300535	45.2184	Upregulation	0.217356
IL7R	14.4661	3.59687	1.98297e-47	6.0548e-46	0.509893	45.2179	Upregulation	0.359687
ATRX	14.4654	1.09217	2.00475e-47	6.11545e-46	0.521658	45.2136	Upregulation	0.109217
FTX	14.4408	1.44885	2.86424e-47	8.72896e-46	0.389305	45.059	Upregulation	0.144885
TUT4	14.4205	1.35189	3.84663e-47	1.17117e-45	0.412032	44.9314	Upregulation	0.135189
UBE2M	14.4182	1.54276	3.97768e-47	1.20991e-45	0.352941	44.9172	Upregulation	0.154276
HELZ	14.4083	1.35075	4.58677e-47	1.39385e-45	0.409091	44.8558	Upregulation	0.135075
CDC73	14.4072	1.53733	4.66383e-47	1.41592e-45	0.350267	44.849	Upregulation	0.153733
PALM2-AKAP2	14.3842	2.43215	6.50396e-47	1.9727e-45	0.254011	44.7049	Upregulation	0.243215
ETNK1	14.3679	1.63018	8.22904e-47	2.49356e-45	0.33369	44.6032	Upregulation	0.163018
NAMPT	14.3676	2.59388	8.2647e-47	2.50199e-45	0.310428	44.6017	Upregulation	0.259388
NDUFV2	14.3631	1.48022	8.81985e-47	2.66752e-45	0.463904	44.5739	Upregulation	0.148022
ZEB1	14.3611	1.50148	9.08324e-47	2.74458e-45	0.367112	44.5615	Upregulation	0.150148
PRPF40A	14.347	1.25013	1.11208e-46	3.35706e-45	0.445722	44.474	Upregulation	0.125013
PTBP3	14.346	1.2689	1.12837e-46	3.40303e-45	0.440909	44.4681	Upregulation	0.12689
NDUFA1	14.3455	1.18128	1.13712e-46	3.42619e-45	0.58877	44.4652	Upregulation	0.118128
DCXR	14.3414	1.5602	1.20514e-46	3.62771e-45	0.358021	44.4404	Upregulation	0.15602
USP34	14.3289	1.24378	1.44317e-46	4.34011e-45	0.44385	44.3625	Upregulation	0.124378
UCP2	14.308	1.64525	1.95153e-46	5.8634e-45	0.43877	44.2319	Upregulation	0.164525
ECE1	14.3035	1.93151	2.08033e-46	6.23863e-45	0.28262	44.2049	Upregulation	0.193151
FNDC3A	14.3003	1.52668	2.17923e-46	6.52911e-45	0.344118	44.1851	Upregulation	0.152668
BAZ2A	14.2952	1.51819	2.34483e-46	7.01865e-45	0.34492	44.1537	Upregulation	0.151819
HNRNPA0	14.2849	1.14101	2.71944e-46	8.13232e-45	0.470321	44.0898	Upregulation	0.114101
RAP1A	14.2712	1.15515	3.31066e-46	9.89106e-45	0.514171	44.0048	Upregulation	0.115515
PSMF1	14.2577	1.44894	4.01603e-46	1.19872e-44	0.37139	43.9213	Upregulation	0.144894
SMYD3	14.2561	1.68765	4.10716e-46	1.22478e-44	0.332353	43.9119	Upregulation	0.168765
SETD5	14.2507	1.47389	4.43525e-46	1.32138e-44	0.358289	43.879	Upregulation	0.147389
LAT	14.2382	1.33451	5.30406e-46	1.57875e-44	0.532888	43.8017	Upregulation	0.133451
AURKAIP1	14.2259	1.26467	6.3297e-46	1.88227e-44	0.453743	43.7253	Upregulation	0.126467
MFSD14A	14.2206	1.79239	6.82449e-46	2.02752e-44	0.288235	43.693	Upregulation	0.179239
TIGIT	14.2095	2.04102	8.00003e-46	2.37456e-44	0.355615	43.6244	Upregulation	0.204102
TMUB1	14.2065	1.58891	8.34836e-46	2.47565e-44	0.329679	43.6063	Upregulation	0.158891
WASF2	14.203	1.28741	8.77672e-46	2.60026e-44	0.437701	43.585	Upregulation	0.128741
SLC25A3	14.2027	1.38241	8.81234e-46	2.60839e-44	0.560963	43.5836	Upregulation	0.138241
RBMS1	14.2009	1.15076	9.04674e-46	2.67529e-44	0.497059	43.5726	Upregulation	0.115076
PSMD4	14.192	1.44786	1.02704e-45	3.03432e-44	0.38262	43.5179	Upregulation	0.144786
CCDC91	14.1793	1.30107	1.23045e-45	3.63193e-44	0.405615	43.4399	Upregulation	0.130107
OPTN	14.1778	1.27506	1.25652e-45	3.70546e-44	0.478075	43.4312	Upregulation	0.127506
SYNGR2	14.1713	1.38561	1.38009e-45	4.0661e-44	0.367647	43.3908	Upregulation	0.138561
CD48	14.1618	1.12173	1.57869e-45	4.64694e-44	0.752941	43.3328	Upregulation	0.112173
TRIM25	14.1611	2.12837	1.59376e-45	4.68697e-44	0.280481	43.3291	Upregulation	0.212837
VASP	14.1588	1.43875	1.64683e-45	4.83857e-44	0.393048	43.3153	Upregulation	0.143875
MCUB	14.1537	1.4901	1.77215e-45	5.202e-44	0.370321	43.2838	Upregulation	0.14901
FOXP1	14.1454	1.34034	1.99469e-45	5.84451e-44	0.464973	43.2333	Upregulation	0.134034
USP47	14.1312	1.41639	2.43843e-45	7.13812e-44	0.375134	43.1464	Upregulation	0.141639
SQOR	14.1244	1.58307	2.68661e-45	7.85742e-44	0.345455	43.1047	Upregulation	0.158307
ZNF800	14.1191	1.36282	2.89725e-45	8.46569e-44	0.365241	43.0723	Upregulation	0.136282
RALA	14.1116	1.99677	3.22294e-45	9.40874e-44	0.318984	43.0265	Upregulation	0.199677
DLG1	14.1108	1.62426	3.25771e-45	9.50156e-44	0.328342	43.0222	Upregulation	0.162426
COG5	14.109	1.50553	3.34206e-45	9.73866e-44	0.347326	43.0115	Upregulation	0.150553
AC079793.1	14.1059	2.07635	3.49303e-45	1.01693e-43	0.274064	42.9927	Upregulation	0.207635
SNX3	14.1043	1.18525	3.57491e-45	1.03982e-43	0.475936	42.983	Upregulation	0.118525
PDE7A	14.094	1.25002	4.13391e-45	1.20132e-43	0.517112	42.9203	Upregulation	0.125002
LRP10	14.0882	1.39195	4.48958e-45	1.30349e-43	0.374064	42.8849	Upregulation	0.139195
MAP4	14.0869	1.22358	4.57251e-45	1.32636e-43	0.437166	42.8773	Upregulation	0.122358
WAC	14.0786	1.22026	5.14043e-45	1.48974e-43	0.447594	42.8269	Upregulation	0.122026
TBL1X	14.0764	2.23363	5.30783e-45	1.53686e-43	0.275668	42.8134	Upregulation	0.223363
C9orf16	14.0599	1.27838	6.69564e-45	1.93694e-43	0.528342	42.7129	Upregulation	0.127838
C4orf48	14.0478	1.36139	7.94923e-45	2.2975e-43	0.422727	42.6387	Upregulation	0.136139
PPP3R1	14.0432	1.60506	8.4836e-45	2.44973e-43	0.328075	42.6109	Upregulation	0.160506
MDH2	14.0398	1.31323	8.89665e-45	2.56668e-43	0.437166	42.5906	Upregulation	0.131323
UBXN1	14.0238	1.1577	1.1154e-44	3.215e-43	0.554011	42.4928	Upregulation	0.11577
DYNC1H1	14.0211	1.15156	1.15885e-44	3.33724e-43	0.468717	42.4766	Upregulation	0.115156
RBL2	14.0175	1.18467	1.2187e-44	3.50641e-43	0.49492	42.4551	Upregulation	0.118467
FBXW7	14.013	1.61029	1.29804e-44	3.73133e-43	0.353209	42.4281	Upregulation	0.161029
SLAMF7	14.0113	1.55037	1.32924e-44	3.8176e-43	0.357219	42.4182	Upregulation	0.155037
HINT1	14.0026	1.5927	1.50316e-44	4.31321e-43	0.745722	42.3652	Upregulation	0.15927
COX16	14.0023	1.62876	1.50951e-44	4.32754e-43	0.310695	42.3638	Upregulation	0.162876
ICOS	13.9959	2.405	1.65214e-44	4.73218e-43	0.299465	42.3249	Upregulation	0.2405
FNBP4	13.9948	1.20912	1.67724e-44	4.79977e-43	0.430749	42.3188	Upregulation	0.120912
FLI1	13.9896	1.27657	1.80443e-44	5.15912e-43	0.406684	42.2874	Upregulation	0.127657
MTDH	13.9862	1.11259	1.89208e-44	5.40489e-43	0.563636	42.2672	Upregulation	0.111259
POMP	13.9543	1.24745	2.96339e-44	8.45758e-43	0.530481	42.0728	Upregulation	0.124745
DEK	13.9525	1.2196	3.03948e-44	8.66701e-43	0.569519	42.0621	Upregulation	0.12196
ZCCHC2	13.9498	1.72391	3.15682e-44	8.99355e-43	0.299465	42.0461	Upregulation	0.172391
MRFAP1	13.947	1.29808	3.27939e-44	9.3344e-43	0.391979	42.0299	Upregulation	0.129808
COX7B	13.9424	1.20521	3.49771e-44	9.94695e-43	0.534225	42.0023	Upregulation	0.120521
RBBP4	13.9379	1.29573	3.72856e-44	1.0594e-42	0.409358	41.9749	Upregulation	0.129573
OGA	13.9353	1.23993	3.86437e-44	1.09701e-42	0.46631	41.9598	Upregulation	0.123993
GIMAP2	13.9315	1.44628	4.07798e-44	1.15662e-42	0.360428	41.9368	Upregulation	0.144628
GSDMD	13.9288	1.26508	4.23641e-44	1.19943e-42	0.401337	41.921	Upregulation	0.126508
RTP4	13.9237	1.77712	4.54941e-44	1.2869e-42	0.283155	41.8905	Upregulation	0.177712
ATP5PO	13.9104	1.15154	5.47573e-44	1.54619e-42	0.495989	41.8107	Upregulation	0.115154
SNRPG	13.908	1.26335	5.66604e-44	1.59851e-42	0.525936	41.7963	Upregulation	0.126335
ABLIM1	13.8931	1.82051	6.97112e-44	1.96497e-42	0.321123	41.7066	Upregulation	0.182051
SH3BGRL	13.8927	1.10171	7.01217e-44	1.97349e-42	0.489305	41.7048	Upregulation	0.110171
RAB5C	13.8927	1.22392	7.01371e-44	1.97349e-42	0.412032	41.7048	Upregulation	0.122392
CCNL1	13.8913	1.08597	7.15459e-44	2.01135e-42	0.506417	41.6965	Upregulation	0.108597
SRSF9	13.8886	1.20835	7.42957e-44	2.08682e-42	0.513904	41.6805	Upregulation	0.120835
EMD	13.8846	1.34609	7.85552e-44	2.20452e-42	0.358021	41.6567	Upregulation	0.134609
CYFIP2	13.8801	1.14141	8.36812e-44	2.34631e-42	0.476738	41.6296	Upregulation	0.114141
UBE3A	13.8768	1.28627	8.75661e-44	2.45308e-42	0.387968	41.6103	Upregulation	0.128627
NDUFA12	13.8706	1.35014	9.54478e-44	2.67153e-42	0.448128	41.5732	Upregulation	0.135014
USP7	13.8652	1.88493	1.02906e-43	2.87776e-42	0.284492	41.5409	Upregulation	0.188493
NOP58	13.8556	1.50168	1.17678e-43	3.28797e-42	0.375668	41.4831	Upregulation	0.150168
TMEM35B	13.8544	1.48444	1.19667e-43	3.34061e-42	0.314171	41.4762	Upregulation	0.148444
MARK3	13.8525	1.37999	1.22843e-43	3.42629e-42	0.364706	41.4652	Upregulation	0.137999
SERINC3	13.8478	1.37572	1.31137e-43	3.65443e-42	0.374332	41.4372	Upregulation	0.137572
CDKAL1	13.8381	1.81865	1.50156e-43	4.18078e-42	0.295455	41.3787	Upregulation	0.181865
HERPUD1	13.8299	1.33423	1.6835e-43	4.68326e-42	0.402139	41.3295	Upregulation	0.133423
ATP11B	13.8274	1.42244	1.74192e-43	4.84157e-42	0.365241	41.315	Upregulation	0.142244
PLCL2	13.8239	1.54119	1.82955e-43	5.08069e-42	0.32754	41.2941	Upregulation	0.154119
UQCRFS1	13.8167	1.33671	2.022e-43	5.61027e-42	0.397861	41.251	Upregulation	0.133671
R3HDM4	13.8166	1.41016	2.02466e-43	5.61276e-42	0.352674	41.2508	Upregulation	0.141016
OCIAD2	13.8069	1.15493	2.3159e-43	6.41457e-42	0.464973	41.1928	Upregulation	0.115493
RC3H1	13.7949	1.53978	2.73571e-43	7.57078e-42	0.326471	41.1209	Upregulation	0.153978
PDS5A	13.7902	1.38071	2.91857e-43	8.06982e-42	0.378342	41.0931	Upregulation	0.138071
ATP5F1C	13.7808	1.31321	3.32518e-43	9.18615e-42	0.454011	41.0369	Upregulation	0.131321
PTPN4	13.7768	1.23254	3.51304e-43	9.69673e-42	0.433422	41.0134	Upregulation	0.123254
WSB1	13.7503	1.26905	5.07353e-43	1.39919e-41	0.400802	40.8541	Upregulation	0.126905
RPN2	13.7446	1.22566	5.4907e-43	1.51293e-41	0.422995	40.8202	Upregulation	0.122566
ATP2A3	13.74	1.29808	5.85039e-43	1.61065e-41	0.381551	40.793	Upregulation	0.129808
TWF2	13.7341	1.28454	6.34209e-43	1.74451e-41	0.416578	40.7583	Upregulation	0.128454
BUB3	13.7321	1.1702	6.52079e-43	1.79212e-41	0.487968	40.7466	Upregulation	0.11702
KRAS	13.7312	1.30495	6.6065e-43	1.81411e-41	0.399198	40.7413	Upregulation	0.130495
PNRC2	13.729	1.15444	6.80691e-43	1.86754e-41	0.436631	40.7287	Upregulation	0.115444
NDUFB4	13.7275	1.2102	6.94505e-43	1.9038e-41	0.508824	40.7204	Upregulation	0.12102
P4HB	13.7243	1.36955	7.26178e-43	1.98892e-41	0.445989	40.7014	Upregulation	0.136955
NOP10	13.7178	1.23507	7.94763e-43	2.1749e-41	0.541444	40.6626	Upregulation	0.123507
CCNK	13.7156	1.71871	8.18375e-43	2.23759e-41	0.295722	40.6502	Upregulation	0.171871
UBR5	13.7135	1.64088	8.42623e-43	2.30192e-41	0.321123	40.6379	Upregulation	0.164088
AC243829.1	13.71	1.94376	8.8408e-43	2.41311e-41	0.272727	40.6174	Upregulation	0.194376
PRKACB	13.7068	1.26272	9.24012e-43	2.51995e-41	0.424866	40.5986	Upregulation	0.126272
CD8B	13.7061	2.11032	9.33225e-43	2.5429e-41	0.564171	40.5947	Upregulation	0.211032
EIF4G1	13.7059	1.47191	9.35525e-43	2.54699e-41	0.343316	40.594	Upregulation	0.147191
ERH	13.7009	1.20757	1.00315e-42	2.72877e-41	0.472193	40.564	Upregulation	0.120757
URI1	13.6955	1.10956	1.07961e-42	2.93425e-41	0.426738	40.5325	Upregulation	0.110956
TENT2	13.6883	1.62637	1.19294e-42	3.23952e-41	0.312299	40.4895	Upregulation	0.162637
PPP4R3A	13.677	1.25908	1.39363e-42	3.7813e-41	0.389037	40.4224	Upregulation	0.125908
MYD88	13.6734	1.57955	1.46349e-42	3.96748e-41	0.309893	40.4015	Upregulation	0.157955
SSU72	13.6715	1.12169	1.50314e-42	4.07148e-41	0.460695	40.3902	Upregulation	0.112169
SNRK	13.6571	1.5314	1.83178e-42	4.95746e-41	0.311765	40.3047	Upregulation	0.15314
TRBC2	13.6536	1.41817	1.92236e-42	5.19819e-41	0.687433	40.2841	Upregulation	0.141817
ATXN2L	13.6486	1.62408	2.05661e-42	5.55181e-41	0.313102	40.2556	Upregulation	0.162408
PHC3	13.6486	1.20675	2.05661e-42	5.55181e-41	0.405348	40.2556	Upregulation	0.120675
DENND4A	13.6459	1.54229	2.13704e-42	5.76403e-41	0.350535	40.2393	Upregulation	0.154229
XRCC6	13.6347	1.20575	2.49051e-42	6.71177e-41	0.464171	40.1732	Upregulation	0.120575
SH3GLB1	13.623	1.19738	2.92306e-42	7.87081e-41	0.40508	40.104	Upregulation	0.119738
SCML4	13.6208	1.22008	3.01429e-42	8.1096e-41	0.440642	40.091	Upregulation	0.122008
EIF3A	13.6147	1.2413	3.27289e-42	8.79792e-41	0.46738	40.0556	Upregulation	0.12413
GIMAP6	13.6121	1.41408	3.39249e-42	9.11175e-41	0.365241	40.0404	Upregulation	0.141408
TBCD	13.6114	1.4277	3.42657e-42	9.19555e-41	0.355615	40.0364	Upregulation	0.14277
PTBP1	13.6108	1.48622	3.45255e-42	9.25747e-41	0.342513	40.0335	Upregulation	0.148622
HDLBP	13.6064	1.55878	3.66881e-42	9.82085e-41	0.334225	40.0079	Upregulation	0.155878
USP9X	13.605	1.57331	3.74126e-42	1.00064e-40	0.318182	39.9997	Upregulation	0.157331
QKI	13.6046	1.57418	3.76202e-42	1.00535e-40	0.326738	39.9977	Upregulation	0.157418
ODF3B	13.6013	1.87599	3.93232e-42	1.04998e-40	0.271925	39.9788	Upregulation	0.187599
VIM	13.5897	4.85366	4.60753e-42	1.22924e-40	0.915241	39.9104	Upregulation	0.485366
ANXA2	13.5851	1.57858	4.90836e-42	1.3084e-40	0.590642	39.8833	Upregulation	0.157858
ALYREF	13.583	1.6964	5.05168e-42	1.34548e-40	0.317647	39.8711	Upregulation	0.16964
PRDM1	13.5826	1.73821	5.07821e-42	1.35142e-40	0.376738	39.8692	Upregulation	0.173821
COPB1	13.5792	1.32729	5.32335e-42	1.41548e-40	0.372995	39.8491	Upregulation	0.132729
NDUFS8	13.5738	1.38298	5.73115e-42	1.52264e-40	0.381551	39.8174	Upregulation	0.138298
ITGAE	13.5735	1.64485	5.7472e-42	1.52564e-40	0.442513	39.8165	Upregulation	0.164485
CYLD	13.5597	1.22108	6.94253e-42	1.84141e-40	0.476471	39.7348	Upregulation	0.122108
CHURC1	13.5498	1.08462	7.94145e-42	2.10462e-40	0.502406	39.6768	Upregulation	0.108462
MGAT1	13.5455	1.22136	8.42516e-42	2.23096e-40	0.388503	39.6515	Upregulation	0.122136
TRAF3	13.5452	2.07927	8.459e-42	2.23806e-40	0.267112	39.6501	Upregulation	0.207927
MTPN	13.5394	1.17515	9.1576e-42	2.42088e-40	0.432086	39.616	Upregulation	0.117515
SPCS1	13.5375	1.05339	9.3891e-42	2.48003e-40	0.560963	39.6055	Upregulation	0.105339
HSPD1	13.5321	1.56558	1.01054e-41	2.66702e-40	0.393316	39.574	Upregulation	0.156558
CHIC2	13.5202	1.40378	1.18828e-41	3.13352e-40	0.352674	39.504	Upregulation	0.140378
YARS	13.5124	1.76812	1.32161e-41	3.48223e-40	0.313636	39.4581	Upregulation	0.176812
EIF4H	13.5116	1.4	1.33507e-41	3.51481e-40	0.366043	39.4541	Upregulation	0.14
STK39	13.5097	1.50118	1.37071e-41	3.60566e-40	0.331283	39.443	Upregulation	0.150118
OSBPL8	13.4994	1.25536	1.57625e-41	4.1429e-40	0.447861	39.3827	Upregulation	0.125536
PHF3	13.4893	1.19272	1.8088e-41	4.75021e-40	0.43877	39.3233	Upregulation	0.119272
SAFB	13.4818	1.43074	2.0004e-41	5.24909e-40	0.343583	39.2799	Upregulation	0.143074
CUTA	13.4681	1.14138	2.40911e-41	6.31635e-40	0.503209	39.1995	Upregulation	0.114138
ADD3	13.4661	1.43601	2.4755e-41	6.48508e-40	0.347861	39.1881	Upregulation	0.143601
CD2	13.4654	2.0182	2.49957e-41	6.54277e-40	0.85	39.1842	Upregulation	0.20182
FLT3LG	13.457	1.36506	2.79887e-41	7.3202e-40	0.364439	39.1355	Upregulation	0.136506
TBC1D10C	13.4468	1.12095	3.21317e-41	8.39688e-40	0.572995	39.0759	Upregulation	0.112095
MKLN1	13.4286	1.49879	4.1095e-41	1.07217e-39	0.331551	38.9697	Upregulation	0.149879
GPR183	13.428	1.6082	4.14376e-41	1.08022e-39	0.337166	38.9665	Upregulation	0.16082
MMADHC	13.4248	1.5097	4.32611e-41	1.12684e-39	0.332888	38.9481	Upregulation	0.15097
SMARCC2	13.4164	1.40812	4.84421e-41	1.26076e-39	0.342513	38.8994	Upregulation	0.140812
CCNDBP1	13.4155	1.1887	4.90746e-41	1.27618e-39	0.403209	38.8941	Upregulation	0.11887
H2AFZ	13.4142	1.40631	4.99627e-41	1.29822e-39	0.556952	38.8867	Upregulation	0.140631
KDM4C	13.4045	1.37605	5.69166e-41	1.4777e-39	0.33877	38.8304	Upregulation	0.137605
SIDT1	13.4019	1.74879	5.89684e-41	1.52973e-39	0.283957	38.8154	Upregulation	0.174879
SFMBT2	13.3896	1.50761	6.95228e-41	1.80206e-39	0.382086	38.7442	Upregulation	0.150761
PSMB2	13.3869	1.47748	7.21128e-41	1.86768e-39	0.379947	38.7287	Upregulation	0.147748
ANK3	13.3844	1.7612	7.46033e-41	1.93061e-39	0.318182	38.7143	Upregulation	0.17612
CCT6A	13.3684	1.27235	9.25595e-41	2.39334e-39	0.387968	38.621	Upregulation	0.127235
PLEK	13.3655	1.93643	9.62262e-41	2.48614e-39	0.320053	38.6045	Upregulation	0.193643
ST6GAL1	13.3592	1.55157	1.04713e-40	2.70323e-39	0.331818	38.5681	Upregulation	0.155157
ZCCHC7	13.3492	1.48977	1.19781e-40	3.08971e-39	0.343316	38.5101	Upregulation	0.148977
NLRP1	13.3487	1.49476	1.20603e-40	3.10841e-39	0.325134	38.5075	Upregulation	0.149476
ECH1	13.3439	1.18751	1.28552e-40	3.31061e-39	0.427005	38.4801	Upregulation	0.118751
UBE2S	13.338	1.37422	1.39066e-40	3.57847e-39	0.342781	38.4463	Upregulation	0.137422
CD27	13.3349	2.12429	1.45093e-40	3.73056e-39	0.364171	38.4282	Upregulation	0.212429
PHF21A	13.3324	1.79133	1.5e-40	3.85362e-39	0.286096	38.4141	Upregulation	0.179133
CMTM3	13.3318	1.28867	1.51135e-40	3.87965e-39	0.37246	38.4112	Upregulation	0.128867
ATP5F1E	13.3311	1.98164	1.5273e-40	3.91744e-39	0.921123	38.407	Upregulation	0.198164
BCAP31	13.3144	1.07849	1.91028e-40	4.89192e-39	0.454011	38.3105	Upregulation	0.107849
NFE2L2	13.3127	1.35019	1.95351e-40	4.99859e-39	0.343583	38.3012	Upregulation	0.135019
NOSIP	13.3118	1.17861	1.97645e-40	5.05326e-39	0.384759	38.2964	Upregulation	0.117861
UBE2I	13.3082	1.09346	2.07445e-40	5.29957e-39	0.487968	38.2758	Upregulation	0.109346
SMC1A	13.3033	1.55235	2.21621e-40	5.65717e-39	0.334759	38.2474	Upregulation	0.155235
UQCRQ	13.3017	1.24837	2.26392e-40	5.77435e-39	0.470588	38.2385	Upregulation	0.124837
C18orf32	13.2928	1.4539	2.54726e-40	6.49184e-39	0.320856	38.1876	Upregulation	0.14539
RAD23B	13.276	1.45719	3.18935e-40	8.12177e-39	0.339305	38.0903	Upregulation	0.145719
RNF115	13.2719	1.47683	3.36968e-40	8.57413e-39	0.330749	38.0668	Upregulation	0.147683
RAB11FIP1	13.2696	1.73194	3.4765e-40	8.8389e-39	0.306417	38.0536	Upregulation	0.173194
ZNRF1	13.2694	1.50239	3.48382e-40	8.85047e-39	0.319786	38.053	Upregulation	0.150239
JUN	13.2621	1.86235	3.83988e-40	9.74725e-39	0.653476	38.0111	Upregulation	0.186235
SEC61G	13.2506	1.23045	4.47789e-40	1.13578e-38	0.537433	37.9447	Upregulation	0.123045
PTP4A2	13.2492	1.13377	4.55889e-40	1.1554e-38	0.607219	37.9373	Upregulation	0.113377
UBR4	13.2455	1.50182	4.79224e-40	1.21358e-38	0.331818	37.9159	Upregulation	0.150182
SGMS1	13.2442	1.79102	4.87616e-40	1.23385e-38	0.298663	37.9087	Upregulation	0.179102
SNRNP200	13.2427	1.26046	4.97371e-40	1.25754e-38	0.398128	37.9005	Upregulation	0.126046
AMBRA1	13.2389	1.97529	5.23073e-40	1.32147e-38	0.257754	37.8789	Upregulation	0.197529
CLTA	13.2365	1.22641	5.40218e-40	1.36371e-38	0.445989	37.8653	Upregulation	0.122641
UQCRH	13.2325	1.21982	5.69593e-40	1.43672e-38	0.586631	37.8426	Upregulation	0.121982
PPP2R5A	13.2318	1.42675	5.75076e-40	1.44941e-38	0.339305	37.8388	Upregulation	0.142675
FAM172A	13.2182	1.22706	6.89345e-40	1.73604e-38	0.382888	37.7604	Upregulation	0.122706
PPP4R3B	13.2156	1.252	7.13399e-40	1.7952e-38	0.370856	37.7459	Upregulation	0.1252
UHMK1	13.2138	1.3548	7.30797e-40	1.83753e-38	0.356952	37.7358	Upregulation	0.13548
SP140L	13.2126	1.38891	7.41697e-40	1.86347e-38	0.33984	37.7297	Upregulation	0.138891
ROMO1	13.2116	1.27359	7.5176e-40	1.88671e-38	0.431016	37.7243	Upregulation	0.127359
NCOA1	13.2116	1.53985	7.52128e-40	1.88671e-38	0.320588	37.7243	Upregulation	0.153985
SF3B4	13.2114	1.44485	7.54179e-40	1.89007e-38	0.32139	37.7235	Upregulation	0.144485
MED15	13.2113	1.46789	7.54653e-40	1.89007e-38	0.336096	37.7235	Upregulation	0.146789
PTGES3	13.2073	1.02966	7.96609e-40	1.99358e-38	0.633422	37.7004	Upregulation	0.102966
HNRNPR	13.2046	1.22685	8.25706e-40	2.06317e-38	0.436364	37.6855	Upregulation	0.122685
NEDD8	13.2002	1.04037	8.75306e-40	2.18539e-38	0.563102	37.6605	Upregulation	0.104037
DOCK9	13.1907	1.95509	9.92243e-40	2.47541e-38	0.260695	37.6064	Upregulation	0.195509
HSP90B1	13.1898	1.07637	1.00505e-39	2.50345e-38	0.58262	37.6015	Upregulation	0.107637
DNAJC15	13.1827	1.50737	1.10344e-39	2.74637e-38	0.347059	37.5612	Upregulation	0.150737
DCAF7	13.179	1.34832	1.15947e-39	2.88133e-38	0.362299	37.5404	Upregulation	0.134832
CAMK2D	13.1633	1.39608	1.42667e-39	3.54258e-38	0.344652	37.4507	Upregulation	0.139608
SOD1	13.159	1.18615	1.5102e-39	3.74709e-38	0.601337	37.4263	Upregulation	0.118615
MTHFD2	13.1535	1.80294	1.62459e-39	4.02778e-38	0.299733	37.3949	Upregulation	0.180294
SRRT	13.1516	1.48586	1.66681e-39	4.12603e-38	0.309358	37.3845	Upregulation	0.148586
ARID1B	13.1516	1.15977	1.66623e-39	4.12603e-38	0.443048	37.3845	Upregulation	0.115977
ARFGEF1	13.1483	1.33513	1.73996e-39	4.30378e-38	0.354011	37.3662	Upregulation	0.133513
KLF2	13.1481	2.0274	1.74493e-39	4.31271e-38	0.337433	37.3652	Upregulation	0.20274
LIMS1	13.137	1.8801	2.01982e-39	4.98826e-38	0.299733	37.3021	Upregulation	0.18801
CALM1	13.1328	1.54042	2.1371e-39	5.27382e-38	0.9	37.2779	Upregulation	0.154042
HMGN1	13.1304	1.06891	2.20597e-39	5.43958e-38	0.589037	37.2644	Upregulation	0.106891
EHMT1	13.1281	1.4787	2.272e-39	5.59807e-38	0.312567	37.252	Upregulation	0.14787
YME1L1	13.1258	1.38875	2.34146e-39	5.76476e-38	0.349733	37.2392	Upregulation	0.138875
PUF60	13.1219	1.25033	2.4677e-39	6.07087e-38	0.373529	37.2167	Upregulation	0.125033
ERBIN	13.1141	1.43885	2.73343e-39	6.71943e-38	0.354278	37.1727	Upregulation	0.143885
ABRACL	13.0968	1.18225	3.43308e-39	8.43286e-38	0.543316	37.074	Upregulation	0.118225
EID1	13.075	1.22731	4.57741e-39	1.12351e-37	0.498128	36.9494	Upregulation	0.122731
NUMA1	13.059	1.51921	5.64339e-39	1.38408e-37	0.309893	36.8588	Upregulation	0.151921
CLTC	13.0587	1.29097	5.66916e-39	1.38933e-37	0.380214	36.8572	Upregulation	0.129097
SIPA1	13.0481	1.42489	6.51163e-39	1.59458e-37	0.321123	36.7974	Upregulation	0.142489
TMEM258	13.0458	1.19122	6.71874e-39	1.64403e-37	0.585027	36.7841	Upregulation	0.119122
PBRM1	13.043	1.38099	6.96737e-39	1.70356e-37	0.339305	36.7686	Upregulation	0.138099
STIM2	13.0387	1.33027	7.36595e-39	1.79964e-37	0.364171	36.7448	Upregulation	0.133027
TRIM5	13.0358	1.96702	7.65472e-39	1.86876e-37	0.255615	36.7284	Upregulation	0.196702
DBI	13.0327	1.21173	7.97285e-39	1.94494e-37	0.56631	36.7111	Upregulation	0.121173
CSNK1D	13.028	1.48921	8.48507e-39	2.06831e-37	0.308824	36.6844	Upregulation	0.148921
CKLF	13.0211	1.55647	9.28208e-39	2.26086e-37	0.744652	36.6457	Upregulation	0.155647
BHLHE40	13.0179	1.63612	9.68205e-39	2.35648e-37	0.356684	36.6277	Upregulation	0.163612
UBE2Q1	13.0174	2.03209	9.73818e-39	2.36834e-37	0.246791	36.6256	Upregulation	0.203209
RBM27	13.0067	1.63242	1.12036e-38	2.72058e-37	0.290909	36.5653	Upregulation	0.163242
PAN3	13.0051	1.47428	1.14402e-38	2.77382e-37	0.321123	36.5569	Upregulation	0.147428
ATXN7	13.0034	1.70462	1.17051e-38	2.83589e-37	0.278342	36.5473	Upregulation	0.170462
DYRK1A	12.9981	1.33507	1.25378e-38	3.03533e-37	0.344385	36.5178	Upregulation	0.133507
APH1A	12.9946	1.2905	1.31248e-38	3.17503e-37	0.35	36.4983	Upregulation	0.12905
PCNX2	12.9915	1.5088	1.36742e-38	3.30542e-37	0.32861	36.4808	Upregulation	0.15088
NDUFA4	12.9904	1.11163	1.38661e-38	3.34929e-37	0.660428	36.475	Upregulation	0.111163
UBE2H	12.9865	1.5756	1.46009e-38	3.52409e-37	0.306417	36.453	Upregulation	0.15756
LPP	12.9855	1.3568	1.47784e-38	3.56423e-37	0.358556	36.448	Upregulation	0.13568
AUTS2	12.9736	1.4918	1.72631e-38	4.16036e-37	0.360695	36.3809	Upregulation	0.14918
SDCBP	12.9693	1.43554	1.82704e-38	4.39978e-37	0.379947	36.3566	Upregulation	0.143554
CTSA	12.9677	1.30065	1.86475e-38	4.48721e-37	0.359893	36.348	Upregulation	0.130065
DNAJB6	12.9631	1.18571	1.98027e-38	4.76161e-37	0.402406	36.3222	Upregulation	0.118571
GRAP2	12.9629	1.16338	1.98639e-38	4.77272e-37	0.477005	36.3212	Upregulation	0.116338
TRAPPC9	12.957	1.61708	2.14554e-38	5.15124e-37	0.290909	36.2881	Upregulation	0.161708
FAS	12.9373	1.68283	2.77278e-38	6.65218e-37	0.279412	36.177	Upregulation	0.168283
ARL6IP5	12.926	1.15851	3.21027e-38	7.69595e-37	0.667112	36.1137	Upregulation	0.115851
FAM13B	12.9223	1.43726	3.37053e-38	8.07408e-37	0.316043	36.0929	Upregulation	0.143726
C1orf43	12.9081	1.31047	4.05145e-38	9.69795e-37	0.359626	36.0133	Upregulation	0.131047
RTRAF	12.907	1.17481	4.11245e-38	9.83658e-37	0.454545	36.0072	Upregulation	0.117481
CD2AP	12.8902	1.62691	5.11316e-38	1.2221e-36	0.286631	35.9129	Upregulation	0.162691
UBE2K	12.8893	1.37634	5.17203e-38	1.23525e-36	0.358289	35.9082	Upregulation	0.137634
CASP4	12.883	1.14248	5.60803e-38	1.33838e-36	0.414439	35.8734	Upregulation	0.114248
RAB3GAP1	12.8781	1.50567	5.97792e-38	1.42559e-36	0.31123	35.846	Upregulation	0.150567
LMBR1	12.878	1.86176	5.99014e-38	1.42743e-36	0.259626	35.8454	Upregulation	0.186176
MAPK1	12.877	1.17115	6.06483e-38	1.44415e-36	0.404813	35.8404	Upregulation	0.117115
GLUD1	12.8767	1.59464	6.08716e-38	1.44839e-36	0.329412	35.8391	Upregulation	0.159464
MLLT3	12.8731	1.55491	6.38291e-38	1.51763e-36	0.315508	35.8188	Upregulation	0.155491
NUTM2A-AS1	12.8702	1.60672	6.62002e-38	1.57283e-36	0.291979	35.8033	Upregulation	0.160673
EIF4E3	12.8582	1.40653	7.73147e-38	1.83553e-36	0.324866	35.7362	Upregulation	0.140653
ARPC5L	12.8556	1.09758	7.99658e-38	1.89706e-36	0.482888	35.7219	Upregulation	0.109758
NCALD	12.8533	1.76951	8.2449e-38	1.95452e-36	0.288235	35.709	Upregulation	0.176951
YTHDC1	12.853	1.10838	8.26959e-38	1.95892e-36	0.417647	35.708	Upregulation	0.110838
PSMA3	12.8511	1.24463	8.4761e-38	2.00635e-36	0.387433	35.6976	Upregulation	0.124463
RGS1	12.8453	1.93939	9.143e-38	2.1626e-36	0.326738	35.665	Upregulation	0.193939
GBF1	12.8448	1.69839	9.20343e-38	2.17528e-36	0.281283	35.6625	Upregulation	0.169839
RAB6A	12.8417	1.25734	9.56922e-38	2.26006e-36	0.379144	35.6459	Upregulation	0.125734
KDM5A	12.8406	1.14487	9.71387e-38	2.29253e-36	0.427005	35.6397	Upregulation	0.114487
RASA1	12.8403	1.68599	9.75153e-38	2.29972e-36	0.289037	35.6383	Upregulation	0.168599
DENND4C	12.8363	1.48179	1.02713e-37	2.4205e-36	0.307487	35.6161	Upregulation	0.148179
NLRC3	12.8352	1.36984	1.04067e-37	2.4506e-36	0.341444	35.6107	Upregulation	0.136984
PDCD6	12.8338	1.17966	1.0602e-37	2.49474e-36	0.395722	35.603	Upregulation	0.117966
RBM38	12.8304	1.50633	1.10807e-37	2.60547e-36	0.313904	35.5841	Upregulation	0.150633
YWHAH	12.8302	1.2421	1.11025e-37	2.60868e-36	0.407219	35.5836	Upregulation	0.12421
LARP4B	12.8295	1.5807	1.12123e-37	2.63253e-36	0.291444	35.5796	Upregulation	0.15807
ZNF292	12.8212	1.14789	1.24734e-37	2.92649e-36	0.419519	35.5337	Upregulation	0.114789
ABI3	12.8188	1.07134	1.28667e-37	3.01654e-36	0.414439	35.5205	Upregulation	0.107134
SMARCC1	12.8178	1.34604	1.30423e-37	3.05546e-36	0.349733	35.5149	Upregulation	0.134604
FMR1	12.8156	1.70133	1.3407e-37	3.13859e-36	0.274866	35.5033	Upregulation	0.170133
MALT1	12.8095	1.47273	1.4502e-37	3.39245e-36	0.312834	35.4695	Upregulation	0.147273
SYAP1	12.8047	1.64802	1.54269e-37	3.60615e-36	0.292513	35.443	Upregulation	0.164802
UBR1	12.7996	1.62868	1.64849e-37	3.84783e-36	0.290642	35.4148	Upregulation	0.162868
JPT1	12.7951	1.33492	1.74619e-37	4.07291e-36	0.444652	35.3901	Upregulation	0.133492
SMARCE1	12.7932	1.39519	1.78996e-37	4.17196e-36	0.330214	35.3797	Upregulation	0.139519
RSBN1L	12.7921	1.02078	1.81532e-37	4.22798e-36	0.435561	35.3739	Upregulation	0.102078
SHKBP1	12.7868	1.44303	1.94271e-37	4.52138e-36	0.321123	35.3447	Upregulation	0.144303
ZBTB38	12.7852	1.24711	1.98332e-37	4.61252e-36	0.380214	35.3361	Upregulation	0.124711
CNPY3	12.7847	1.32275	1.99569e-37	4.63791e-36	0.344118	35.3337	Upregulation	0.132275
TBK1	12.7829	1.63347	2.04195e-37	4.74196e-36	0.281818	35.324	Upregulation	0.163347
ZNF148	12.7799	1.29846	2.12429e-37	4.92959e-36	0.353743	35.3072	Upregulation	0.129846
PTGER4	12.7759	1.41322	2.235e-37	5.18274e-36	0.38262	35.2854	Upregulation	0.141322
PNPLA2	12.7732	1.51622	2.31443e-37	5.36301e-36	0.292781	35.2706	Upregulation	0.151622
SDF4	12.7638	1.3923	2.61259e-37	6.04953e-36	0.347594	35.2183	Upregulation	0.13923
SP3	12.7628	1.40903	2.64506e-37	6.12026e-36	0.321925	35.2132	Upregulation	0.140903
NEAT1	12.7608	1.4158	2.71266e-37	6.27213e-36	0.666578	35.2026	Upregulation	0.14158
MAP4K4	12.7602	1.5039	2.73415e-37	6.31726e-36	0.323529	35.1995	Upregulation	0.15039
BCAS3	12.7589	1.69713	2.78141e-37	6.4218e-36	0.284225	35.1923	Upregulation	0.169713
KLF12	12.7534	1.34504	2.98613e-37	6.88948e-36	0.352941	35.1618	Upregulation	0.134504
PSTPIP1	12.7493	1.23471	3.14461e-37	7.24987e-36	0.404813	35.1397	Upregulation	0.123471
RBBP6	12.7359	1.14782	3.73331e-37	8.6009e-36	0.368717	35.0655	Upregulation	0.114782
MAP3K2	12.7358	1.31912	3.73859e-37	8.60686e-36	0.346524	35.0652	Upregulation	0.131912
ARRB2	12.7266	1.18469	4.2077e-37	9.67983e-36	0.407219	35.0141	Upregulation	0.118469
EXOC2	12.7114	1.44649	5.10901e-37	1.17448e-35	0.297861	34.9302	Upregulation	0.144649
C21orf91	12.7112	1.42634	5.12276e-37	1.1768e-35	0.320588	34.9293	Upregulation	0.142634
NRBP1	12.7008	1.36754	5.85201e-37	1.34335e-35	0.339305	34.8718	Upregulation	0.136754
FOXJ3	12.6996	1.59088	5.94469e-37	1.36267e-35	0.292246	34.8656	Upregulation	0.159088
ATM	12.677	1.05724	7.93216e-37	1.81563e-35	0.472727	34.741	Upregulation	0.105724
PNPT1	12.6757	1.88697	8.06026e-37	1.84363e-35	0.259358	34.7343	Upregulation	0.188697
CD52	12.6717	4.41102	8.48312e-37	1.93896e-35	0.866043	34.7124	Upregulation	0.441102
SKIL	12.6641	1.31958	9.34341e-37	2.13407e-35	0.332888	34.6708	Upregulation	0.131958
CUL4A	12.6627	1.51318	9.51896e-37	2.17261e-35	0.297326	34.663	Upregulation	0.151318
AKIRIN2	12.6598	1.45725	9.87403e-37	2.25204e-35	0.321925	34.6474	Upregulation	0.145725
ARIH2	12.6581	1.3766	1.00952e-36	2.30085e-35	0.324599	34.6381	Upregulation	0.13766
SOD2	12.6399	2.26349	1.27147e-36	2.89372e-35	0.346524	34.5385	Upregulation	0.226349
ANAPC5	12.6392	1.17922	1.28342e-36	2.91884e-35	0.379679	34.5348	Upregulation	0.117922
ABCC1	12.6376	1.98547	1.3095e-36	2.97603e-35	0.252674	34.5264	Upregulation	0.198547
DENND1B	12.6354	1.3191	1.34659e-36	3.05815e-35	0.350802	34.5145	Upregulation	0.13191
TRA2A	12.6293	1.20297	1.45508e-36	3.30219e-35	0.386364	34.4812	Upregulation	0.120297
FASLG	12.6255	1.36552	1.52675e-36	3.46236e-35	0.356417	34.4606	Upregulation	0.136552
SEC11A	12.6238	1.13607	1.56013e-36	3.53556e-35	0.474064	34.4515	Upregulation	0.113607
RAB8B	12.6145	1.17449	1.75655e-36	3.97785e-35	0.415241	34.4004	Upregulation	0.117449
DEGS1	12.612	1.29005	1.81369e-36	4.10435e-35	0.33877	34.3868	Upregulation	0.129005
SND1	12.6054	1.46015	1.97199e-36	4.45941e-35	0.327807	34.3507	Upregulation	0.146015
TBCB	12.6001	1.11639	2.10887e-36	4.76558e-35	0.448663	34.3219	Upregulation	0.111639
KRT10	12.5951	1.06886	2.24815e-36	5.07312e-35	0.46631	34.2947	Upregulation	0.106886
TACC1	12.5857	1.17824	2.53068e-36	5.70663e-35	0.390107	34.2436	Upregulation	0.117824
FBXO6	12.5833	1.65245	2.60813e-36	5.87713e-35	0.271123	34.2308	Upregulation	0.165245
AC007384.1	12.5776	1.97662	2.80279e-36	6.31133e-35	0.246257	34.1999	Upregulation	0.197662
AIP	12.5717	1.10823	3.02051e-36	6.7968e-35	0.439572	34.1677	Upregulation	0.110823
ABI1	12.5699	1.21254	3.09285e-36	6.95466e-35	0.37139	34.1577	Upregulation	0.121254
CCM2	12.5696	1.23142	3.10377e-36	6.97429e-35	0.367914	34.1565	Upregulation	0.123142
CCR5	12.5563	1.42971	3.6726e-36	8.24668e-35	0.339037	34.0837	Upregulation	0.142971
MAN1A1	12.5336	1.32707	4.88956e-36	1.09716e-34	0.340374	33.9597	Upregulation	0.132707
ZNRF2	12.5316	1.48538	5.01327e-36	1.12413e-34	0.3	33.9492	Upregulation	0.148538
IK	12.5131	1.02819	6.33272e-36	1.41899e-34	0.441444	33.848	Upregulation	0.102819
GTF2I	12.5091	1.21614	6.65887e-36	1.49103e-34	0.371123	33.8265	Upregulation	0.121614
GLIPR1	12.4988	1.27035	7.57636e-36	1.69476e-34	0.44385	33.7709	Upregulation	0.127035
PSMD8	12.4988	1.14599	7.57936e-36	1.69476e-34	0.469251	33.7709	Upregulation	0.114599
CLTB	12.485	1.23552	9.01049e-36	2.01335e-34	0.373262	33.6961	Upregulation	0.123552
TMX1	12.4832	1.3908	9.22601e-36	2.06007e-34	0.320856	33.6861	Upregulation	0.13908
SMARCA5	12.4811	1.21768	9.47037e-36	2.11315e-34	0.375936	33.6751	Upregulation	0.121768
EVI2B	12.4771	1.17166	9.95882e-36	2.22059e-34	0.456417	33.6535	Upregulation	0.117166
AFF4	12.471	1.41227	1.07487e-35	2.39505e-34	0.319251	33.6207	Upregulation	0.141227
KCNA3	12.4608	1.71844	1.22153e-35	2.71994e-34	0.265241	33.5654	Upregulation	0.171844
SPPL2A	12.4579	1.33298	1.26628e-35	2.81761e-34	0.36016	33.5501	Upregulation	0.133298
NDUFS7	12.4548	1.21646	1.31751e-35	2.92956e-34	0.40107	33.5332	Upregulation	0.121646
MAP4K1	12.4442	1.36243	1.50296e-35	3.33958e-34	0.333155	33.4763	Upregulation	0.136243
GATAD2B	12.4411	1.42131	1.56308e-35	3.47075e-34	0.310695	33.4596	Upregulation	0.142131
PARK7	12.4334	1.07025	1.72064e-35	3.81795e-34	0.537166	33.4182	Upregulation	0.107025
UBE2N	12.4314	1.2503	1.76452e-35	3.91261e-34	0.382888	33.4075	Upregulation	0.12503
CDK5RAP3	12.4264	1.46936	1.87848e-35	4.16239e-34	0.3	33.3807	Upregulation	0.146936
EIF3M	12.4254	1.12881	1.90333e-35	4.21454e-34	0.43262	33.3752	Upregulation	0.112881
OGDH	12.4229	1.66008	1.96277e-35	4.34014e-34	0.287166	33.3625	Upregulation	0.166008
FIS1	12.4208	1.113	2.01517e-35	4.45292e-34	0.408824	33.3514	Upregulation	0.1113
NFKBIZ	12.4134	1.89067	2.21186e-35	4.88077e-34	0.260428	33.3115	Upregulation	0.189067
RBM17	12.4084	1.22871	2.35263e-35	5.18783e-34	0.363369	33.285	Upregulation	0.122871
PPP1R2	12.4075	1.07874	2.37981e-35	5.24413e-34	0.463636	33.2803	Upregulation	0.107874
NIN	12.4021	1.23867	2.54553e-35	5.60543e-34	0.375936	33.2514	Upregulation	0.123867
CSNK1G2	12.3999	1.34585	2.61765e-35	5.76029e-34	0.328075	33.2396	Upregulation	0.134585
CNOT2	12.3974	1.32601	2.69924e-35	5.93163e-34	0.334759	33.2268	Upregulation	0.132601
RABEP1	12.3967	1.44064	2.72342e-35	5.98065e-34	0.307219	33.2233	Upregulation	0.144064
GABARAPL1	12.3871	1.663	3.06866e-35	6.73417e-34	0.284492	33.1717	Upregulation	0.1663
NUTF2	12.3859	1.55088	3.11627e-35	6.83396e-34	0.29893	33.1653	Upregulation	0.155088
RNF7	12.3797	1.08438	3.36512e-35	7.37461e-34	0.425401	33.1323	Upregulation	0.108438
ZFX	12.3787	1.56475	3.40747e-35	7.46229e-34	0.279679	33.1271	Upregulation	0.156475
BRD7	12.3777	1.192	3.45216e-35	7.55497e-34	0.377005	33.1218	Upregulation	0.1192
SELENOK	12.3772	1.09534	3.47119e-35	7.59142e-34	0.42246	33.1197	Upregulation	0.109534
GNA13	12.374	1.32869	3.61426e-35	7.89889e-34	0.340374	33.1024	Upregulation	0.132869
RGS10	12.372	1.42678	3.70624e-35	8.09436e-34	0.467914	33.0918	Upregulation	0.142678
PDCD6IP	12.3694	1.21318	3.82499e-35	8.348e-34	0.347861	33.0784	Upregulation	0.121318
HERC4	12.3668	1.25491	3.95036e-35	8.61548e-34	0.36631	33.0647	Upregulation	0.125491
KANSL1	12.3668	1.079	3.95295e-35	8.61548e-34	0.429412	33.0647	Upregulation	0.1079
USP24	12.3665	1.53493	3.96694e-35	8.64007e-34	0.291711	33.0635	Upregulation	0.153493
IL10RA	12.3621	1.09043	4.19288e-35	9.12594e-34	0.462299	33.0397	Upregulation	0.109043
PDIA6	12.3605	1.21106	4.27509e-35	9.29855e-34	0.449198	33.0316	Upregulation	0.121106
ARID2	12.3597	1.46376	4.31779e-35	9.38108e-34	0.313102	33.0277	Upregulation	0.146376
IPCEF1	12.3597	1.64726	4.31892e-35	9.38108e-34	0.284492	33.0277	Upregulation	0.164726
SPTBN1	12.3546	1.97503	4.5977e-35	9.97982e-34	0.251604	33.0009	Upregulation	0.197503
TSC22D4	12.3509	1.16679	4.81664e-35	1.0448e-33	0.383155	32.981	Upregulation	0.116679
BTBD9	12.349	1.53212	4.93029e-35	1.06872e-33	0.291979	32.9711	Upregulation	0.153212
PI4K2B	12.3388	2.14049	5.59973e-35	1.21301e-33	0.230481	32.9161	Upregulation	0.214049
CTBP1	12.3298	1.2427	6.26106e-35	1.35534e-33	0.341979	32.868	Upregulation	0.12427
RAB18	12.3234	1.32317	6.77812e-35	1.46628e-33	0.328075	32.8338	Upregulation	0.132317
FBXO11	12.2929	1.59956	9.89244e-35	2.13854e-33	0.285027	32.6699	Upregulation	0.159956
CDC27	12.2922	1.62138	9.96928e-35	2.15369e-33	0.274866	32.6668	Upregulation	0.162138
DUSP4	12.2892	2.34002	1.03531e-34	2.23508e-33	0.251604	32.6507	Upregulation	0.234002
SLMAP	12.2886	1.70805	1.04341e-34	2.25106e-33	0.262834	32.6476	Upregulation	0.170805
ATG5	12.2871	1.33445	1.06216e-34	2.28997e-33	0.325134	32.6402	Upregulation	0.133445
RBM6	12.2754	1.14004	1.22751e-34	2.64465e-33	0.378342	32.5776	Upregulation	0.114004
IL16	12.2751	1.10368	1.23182e-34	2.65215e-33	0.410695	32.5764	Upregulation	0.110368
BACH2	12.2732	2.29273	1.26185e-34	2.71498e-33	0.224599	32.5662	Upregulation	0.229273
TSPAN5	12.2714	1.61383	1.29043e-34	2.77461e-33	0.3	32.5568	Upregulation	0.161383
MAP4K5	12.2673	1.59497	1.35771e-34	2.91729e-33	0.27754	32.535	Upregulation	0.159497
CASP8	12.2621	1.14624	1.44674e-34	3.1065e-33	0.421123	32.5077	Upregulation	0.114624
AF165147.1	12.2614	2.02908	1.46041e-34	3.13375e-33	0.23984	32.5039	Upregulation	0.202908
SS18L2	12.2535	1.15146	1.60949e-34	3.45131e-33	0.370053	32.462	Upregulation	0.115146
ANKRD36B	12.242	1.86508	1.85462e-34	3.97428e-33	0.249198	32.4007	Upregulation	0.186508
RAB8A	12.2385	1.11091	1.93572e-34	4.14466e-33	0.369251	32.3825	Upregulation	0.111091
DCP2	12.2385	1.38061	1.93672e-34	4.14466e-33	0.329947	32.3825	Upregulation	0.138061
ARHGAP4	12.2336	1.26915	2.05529e-34	4.39546e-33	0.359358	32.357	Upregulation	0.126915
FKBP1A	12.2304	1.33191	2.13956e-34	4.57262e-33	0.42139	32.3398	Upregulation	0.133191
UBA1	12.2295	1.59198	2.16337e-34	4.62039e-33	0.279947	32.3353	Upregulation	0.159198
STXBP2	12.2201	1.15966	2.42793e-34	5.18196e-33	0.345187	32.2855	Upregulation	0.115966
NSMCE2	12.2184	1.63369	2.47963e-34	5.28878e-33	0.280749	32.2766	Upregulation	0.163369
POLR2G	12.2134	1.2968	2.63681e-34	5.62026e-33	0.347059	32.2502	Upregulation	0.12968
SNX17	12.2051	1.24082	2.91785e-34	6.21513e-33	0.336096	32.2065	Upregulation	0.124082
RNF166	12.2022	1.1967	3.02507e-34	6.43922e-33	0.346791	32.1912	Upregulation	0.11967
CPD	12.1982	1.7061	3.179e-34	6.76238e-33	0.286898	32.1699	Upregulation	0.17061
ERCC5	12.1881	1.46623	3.59629e-34	7.63984e-33	0.283155	32.1169	Upregulation	0.146623
ASXL2	12.185	1.31803	3.7374e-34	7.93434e-33	0.349198	32.1005	Upregulation	0.131803
MORC3	12.1761	1.31102	4.16634e-34	8.83906e-33	0.313636	32.0536	Upregulation	0.131102
ARL6IP4	12.1652	1.04133	4.76127e-34	1.00945e-32	0.546791	31.9959	Upregulation	0.104133
FBXL17	12.153	1.4201	5.5276e-34	1.17115e-32	0.303743	31.9314	Upregulation	0.14201
ILF2	12.1514	1.25975	5.6367e-34	1.19347e-32	0.341444	31.9232	Upregulation	0.125975
HELB	12.1414	1.27761	6.3687e-34	1.34578e-32	0.33984	31.871	Upregulation	0.127761
FOXN2	12.1413	1.60828	6.38345e-34	1.348e-32	0.290107	31.8703	Upregulation	0.160828
G3BP1	12.1404	1.14308	6.44815e-34	1.36076e-32	0.372193	31.8662	Upregulation	0.114308
SRP9	12.1309	1.00049	7.24324e-34	1.52754e-32	0.471925	31.816	Upregulation	0.100049
GMDS	12.1212	1.65567	8.15864e-34	1.71946e-32	0.274064	31.7646	Upregulation	0.165567
BATF	12.1172	1.38608	8.56331e-34	1.80236e-32	0.344385	31.7442	Upregulation	0.138608
ERP44	12.1119	1.21872	9.13893e-34	1.92225e-32	0.346524	31.7162	Upregulation	0.121872
AATF	12.1072	1.27855	9.67271e-34	2.03318e-32	0.332888	31.6918	Upregulation	0.127855
ZBTB1	12.1071	1.39514	9.68697e-34	2.03484e-32	0.318984	31.6915	Upregulation	0.139514
NDUFA6	12.1035	1.14269	1.01221e-33	2.12484e-32	0.437701	31.6727	Upregulation	0.114269
MTG1	12.1029	1.51251	1.01891e-33	2.13749e-32	0.273262	31.6701	Upregulation	0.151251
TMC8	12.0945	1.17558	1.1293e-33	2.36752e-32	0.381551	31.6257	Upregulation	0.117558
UFC1	12.078	1.14354	1.3799e-33	2.89099e-32	0.431283	31.539	Upregulation	0.114354
ATP5PB	12.076	1.11506	1.41454e-33	2.96161e-32	0.444385	31.5285	Upregulation	0.111506
ASCC3	12.0589	1.32514	1.74185e-33	3.64453e-32	0.329679	31.4384	Upregulation	0.132514
TRIM69	12.0557	1.82152	1.80959e-33	3.78377e-32	0.247059	31.4221	Upregulation	0.182152
SLC25A5	12.0466	1.35912	2.02141e-33	4.22391e-32	0.470321	31.3743	Upregulation	0.135912
TRA2B	12.0431	1.08315	2.10851e-33	4.40304e-32	0.416578	31.3562	Upregulation	0.108315
RNF125	12.0401	1.2991	2.18775e-33	4.56552e-32	0.352139	31.3405	Upregulation	0.12991
ATP6V1F	12.0394	1.00299	2.20637e-33	4.60136e-32	0.450267	31.3371	Upregulation	0.100299
GMIP	12.0194	1.54714	2.81171e-33	5.85995e-32	0.27754	31.2321	Upregulation	0.154714
FAM102A	12.004	1.2593	3.38552e-33	7.05125e-32	0.340374	31.1517	Upregulation	0.12593
DAZAP1	11.9966	1.51293	3.70074e-33	7.70276e-32	0.293048	31.1134	Upregulation	0.151293
RAB2A	11.996	1.09021	3.73022e-33	7.75906e-32	0.415508	31.1102	Upregulation	0.109021
RILPL2	11.9948	1.81345	3.78244e-33	7.86254e-32	0.277273	31.1044	Upregulation	0.181345
COPA	11.9769	1.34441	4.69389e-33	9.75082e-32	0.315775	31.011	Upregulation	0.134441
SMG7	11.9766	1.539	4.71237e-33	9.78284e-32	0.275134	31.0095	Upregulation	0.1539
LMAN2	11.9763	1.09961	4.72882e-33	9.81062e-32	0.436364	31.0083	Upregulation	0.109961
FRMD4B	11.9719	2.05307	4.98986e-33	1.03454e-31	0.249733	30.9853	Upregulation	0.205307
TMEM131L	11.9697	1.64544	5.12082e-33	1.06101e-31	0.259091	30.9743	Upregulation	0.164544
LMAN1	11.9632	1.29401	5.53561e-33	1.14546e-31	0.339037	30.941	Upregulation	0.129401
WAPL	11.9587	1.21011	5.84824e-33	1.20937e-31	0.333155	30.9174	Upregulation	0.121011
ZNF217	11.9586	1.22397	5.85638e-33	1.21027e-31	0.33877	30.9171	Upregulation	0.122397
HK1	11.9564	1.42851	6.01144e-33	1.24151e-31	0.30107	30.9061	Upregulation	0.142851
BBX	11.9505	1.04748	6.45073e-33	1.33051e-31	0.397059	30.876	Upregulation	0.104748
DYM	11.948	1.49643	6.6512e-33	1.37097e-31	0.281818	30.863	Upregulation	0.149643
ERGIC3	11.9457	1.44186	6.83709e-33	1.40838e-31	0.305615	30.8513	Upregulation	0.144186
AP2M1	11.9441	1.15796	6.96885e-33	1.43459e-31	0.397326	30.8433	Upregulation	0.115796
FTH1	11.9423	6.26114	7.11842e-33	1.46444e-31	0.97139	30.8343	Upregulation	0.626114
DNAJA2	11.9316	1.24643	8.10461e-33	1.66625e-31	0.351337	30.7783	Upregulation	0.124643
RPRD2	11.9244	1.55197	8.83332e-33	1.8149e-31	0.267647	30.7411	Upregulation	0.155197
KIF21B	11.9233	1.6359	8.94776e-33	1.83723e-31	0.268717	30.7358	Upregulation	0.16359
SNRNP70	11.9222	1.16275	9.07225e-33	1.86159e-31	0.356684	30.7301	Upregulation	0.116275
FUBP1	11.9194	1.26378	9.37479e-33	1.92243e-31	0.343583	30.7161	Upregulation	0.126378
GSTP1	11.9162	1.05671	9.74432e-33	1.99565e-31	0.571925	30.6999	Upregulation	0.105671
NASP	11.9083	1.40344	1.07148e-32	2.19298e-31	0.349733	30.659	Upregulation	0.140344
GTDC1	11.9039	1.44207	1.12921e-32	2.30968e-31	0.298663	30.6364	Upregulation	0.144207
EIF6	11.9008	1.21806	1.17285e-32	2.3974e-31	0.337433	30.6203	Upregulation	0.121806
TMX4	11.8986	1.11196	1.20421e-32	2.45992e-31	0.39385	30.6091	Upregulation	0.111196
FOSL2	11.8956	1.83703	1.24806e-32	2.54785e-31	0.250802	30.5938	Upregulation	0.183703
AUP1	11.8948	1.17584	1.25998e-32	2.57054e-31	0.353476	30.59	Upregulation	0.117584
LASP1	11.8864	1.30425	1.39221e-32	2.83851e-31	0.341176	30.5469	Upregulation	0.130425
RELA	11.8856	1.36478	1.40647e-32	2.86575e-31	0.290642	30.5428	Upregulation	0.136478
UBA52	11.8817	1.84437	1.47301e-32	2.9975e-31	0.927005	30.5232	Upregulation	0.184437
SPAG9	11.8789	1.39621	1.52282e-32	3.09689e-31	0.314439	30.5091	Upregulation	0.139621
HDGF	11.8734	1.73518	1.62743e-32	3.3054e-31	0.265775	30.4808	Upregulation	0.173518
RER1	11.8644	1.07084	1.81242e-32	3.67879e-31	0.414439	30.4343	Upregulation	0.107084
LDLRAD4	11.864	1.39019	1.82143e-32	3.69473e-31	0.362032	30.4324	Upregulation	0.139019
NSD1	11.8585	1.19108	1.94333e-32	3.9345e-31	0.377807	30.4051	Upregulation	0.119108
UQCRB	11.8568	1.10846	1.98399e-32	4.01428e-31	0.693583	30.3964	Upregulation	0.110846
FNDC3B	11.8506	1.95377	2.13616e-32	4.31944e-31	0.270588	30.3646	Upregulation	0.195377
LAMTOR1	11.849	1.12675	2.17892e-32	4.4031e-31	0.379412	30.3562	Upregulation	0.112675
PIK3AP1	11.845	1.63877	2.28297e-32	4.60752e-31	0.262299	30.3365	Upregulation	0.163877
ADRM1	11.8415	1.18508	2.38014e-32	4.80059e-31	0.363102	30.3187	Upregulation	0.118508
YEATS2	11.8254	1.92611	2.88363e-32	5.80877e-31	0.230214	30.2359	Upregulation	0.192611
RNF111	11.8166	1.55545	3.20542e-32	6.45291e-31	0.265775	30.1902	Upregulation	0.155545
TAB2	11.8156	1.46909	3.24252e-32	6.52347e-31	0.312032	30.1855	Upregulation	0.146909
ARHGEF7	11.8144	1.54002	3.28743e-32	6.60967e-31	0.281551	30.1798	Upregulation	0.154002
PRPF8	11.8117	1.0891	3.39671e-32	6.82507e-31	0.383155	30.1659	Upregulation	0.10891
HDAC1	11.8113	1.30175	3.41224e-32	6.85197e-31	0.354011	30.1642	Upregulation	0.130175
KIF5B	11.8036	1.10435	3.74172e-32	7.50885e-31	0.419519	30.1244	Upregulation	0.110435
MKNK2	11.8007	1.52202	3.87298e-32	7.76739e-31	0.281551	30.1097	Upregulation	0.152202
TALDO1	11.7996	1.18232	3.92215e-32	7.85512e-31	0.385294	30.1048	Upregulation	0.118232
RAD23A	11.7996	1.08561	3.92338e-32	7.85512e-31	0.392513	30.1048	Upregulation	0.108561
MPG	11.7995	1.40947	3.92411e-32	7.85512e-31	0.302674	30.1048	Upregulation	0.140947
LSM2	11.7978	1.26831	4.00732e-32	8.01665e-31	0.356952	30.096	Upregulation	0.126831
CNOT1	11.7729	1.29535	5.38424e-32	1.0751e-30	0.309091	29.9686	Upregulation	0.129535
HUWE1	11.7714	1.15167	5.47831e-32	1.0932e-30	0.365508	29.9613	Upregulation	0.115167
LAMP1	11.7696	1.03945	5.59803e-32	1.11639e-30	0.394118	29.9522	Upregulation	0.103945
CTNNB1	11.7686	1.28413	5.66715e-32	1.12947e-30	0.334492	29.9471	Upregulation	0.128413
DBNL	11.7649	1.2833	5.92042e-32	1.17921e-30	0.321658	29.9284	Upregulation	0.12833
RAD51B	11.7635	1.75441	6.01967e-32	1.19823e-30	0.251337	29.9215	Upregulation	0.175441
SH3BP1	11.7478	1.31704	7.24918e-32	1.44206e-30	0.352674	29.841	Upregulation	0.131704
ADAM8	11.7469	1.34669	7.32758e-32	1.45675e-30	0.314171	29.8366	Upregulation	0.134669
USP33	11.7436	1.3079	7.61316e-32	1.51258e-30	0.32246	29.8203	Upregulation	0.13079
TBL1XR1	11.7425	1.25086	7.71894e-32	1.53264e-30	0.379679	29.8146	Upregulation	0.125086
DGKZ	11.74	1.17282	7.95316e-32	1.57817e-30	0.360428	29.8018	Upregulation	0.117282
MYADM	11.7386	1.63843	8.07917e-32	1.60218e-30	0.321123	29.7953	Upregulation	0.163843
WBP2	11.7356	1.24127	8.37403e-32	1.65962e-30	0.312834	29.78	Upregulation	0.124127
SNRPC	11.7348	1.3393	8.44822e-32	1.67328e-30	0.331818	29.7764	Upregulation	0.13393
PKN1	11.7326	1.15427	8.67095e-32	1.71633e-30	0.353209	29.7654	Upregulation	0.115427
TRIM28	11.7298	1.40531	8.96774e-32	1.77398e-30	0.295455	29.7511	Upregulation	0.140531
UBAP1	11.7258	1.56594	9.40155e-32	1.85864e-30	0.257487	29.7308	Upregulation	0.156594
UBE2A	11.7226	1.39192	9.76305e-32	1.92891e-30	0.313369	29.7147	Upregulation	0.139192
CYBC1	11.7141	1.14007	1.07917e-31	2.13083e-30	0.352941	29.6715	Upregulation	0.114007
SRP19	11.7134	1.1753	1.08791e-31	2.14675e-30	0.365508	29.6682	Upregulation	0.11753
ZZEF1	11.7116	1.39687	1.11108e-31	2.19112e-30	0.28877	29.6593	Upregulation	0.139687
RAP1GDS1	11.7115	1.30359	1.11342e-31	2.19439e-30	0.316578	29.6587	Upregulation	0.130359
GOLGA4	11.708	1.07998	1.15949e-31	2.28376e-30	0.404545	29.6413	Upregulation	0.107998
VSIR	11.7011	1.39849	1.25814e-31	2.47654e-30	0.305615	29.6062	Upregulation	0.139849
RALGDS	11.6895	1.3742	1.44171e-31	2.83613e-30	0.31123	29.5473	Upregulation	0.13742
PRDX6	11.6891	1.17767	1.44976e-31	2.85021e-30	0.401604	29.5451	Upregulation	0.117767
ZNRD1	11.6852	1.22693	1.5173e-31	2.98115e-30	0.336631	29.5256	Upregulation	0.122693
CCL3L1	11.6785	3.25529	1.64197e-31	3.22412e-30	0.187968	29.4916	Upregulation	0.325529
AHNAK	11.6721	1.37135	1.77067e-31	3.47469e-30	0.704011	29.4591	Upregulation	0.137135
FDFT1	11.671	1.25708	1.7929e-31	3.51616e-30	0.340374	29.4539	Upregulation	0.125708
SMAD7	11.6697	1.64398	1.82002e-31	3.56715e-30	0.257487	29.4477	Upregulation	0.164398
HSPA1A	11.669	1.92291	1.8356e-31	3.59548e-30	0.350802	29.4442	Upregulation	0.192291
BTN3A3	11.6532	1.40068	2.21081e-31	4.32776e-30	0.287166	29.3637	Upregulation	0.140068
PSD4	11.6487	1.3377	2.32851e-31	4.55537e-30	0.309091	29.3415	Upregulation	0.13377
ATP5PD	11.6462	1.12849	2.40037e-31	4.69308e-30	0.410428	29.3285	Upregulation	0.112849
FERMT3	11.6422	1.16333	2.51426e-31	4.91273e-30	0.399465	29.3087	Upregulation	0.116333
ACSL5	11.6387	1.51629	2.61862e-31	5.11352e-30	0.269786	29.2913	Upregulation	0.151629
RFX3	11.6373	1.90767	2.66353e-31	5.19803e-30	0.240107	29.2842	Upregulation	0.190767
AGO2	11.6341	1.45003	2.76568e-31	5.39409e-30	0.296524	29.2681	Upregulation	0.145003
EEF1D	11.633	1.47479	2.79978e-31	5.45726e-30	0.867914	29.263	Upregulation	0.147479
PPP6C	11.6329	1.41117	2.80565e-31	5.46536e-30	0.280749	29.2624	Upregulation	0.141117
ANKRD10	11.6323	1.50453	2.82489e-31	5.49949e-30	0.283957	29.2597	Upregulation	0.150453
SECISBP2L	11.6197	1.47802	3.27374e-31	6.36941e-30	0.280749	29.1959	Upregulation	0.147802
MON2	11.619	1.37366	3.30063e-31	6.41782e-30	0.295989	29.1926	Upregulation	0.137366
RABGEF1	11.6126	1.83033	3.55536e-31	6.90892e-30	0.234492	29.1606	Upregulation	0.183033
MTA2	11.6125	1.75131	3.56149e-31	6.91661e-30	0.243583	29.1601	Upregulation	0.175131
SEC31A	11.61	1.33917	3.66475e-31	7.11283e-30	0.30615	29.148	Upregulation	0.133917
RBM33	11.6084	1.24759	3.73593e-31	7.24657e-30	0.330749	29.1399	Upregulation	0.124759
JPX	11.5915	1.39515	4.54857e-31	8.81749e-30	0.291711	29.0547	Upregulation	0.139515
SPSB3	11.5901	1.06228	4.62484e-31	8.9599e-30	0.370053	29.0477	Upregulation	0.106228
TSEN54	11.59	1.16169	4.63223e-31	8.96876e-30	0.333957	29.0473	Upregulation	0.116169
SPG11	11.5877	1.39075	4.75752e-31	9.20575e-30	0.285294	29.0359	Upregulation	0.139075
TBRG1	11.5847	1.14299	4.92558e-31	9.52518e-30	0.331818	29.0211	Upregulation	0.114299
BANF1	11.5791	1.16002	5.25732e-31	1.01605e-29	0.37139	28.9931	Upregulation	0.116002
MAPRE2	11.5778	1.35654	5.3421e-31	1.03181e-29	0.305882	28.9864	Upregulation	0.135654
CYTOR	11.5698	1.31287	5.86462e-31	1.13205e-29	0.501604	28.9461	Upregulation	0.131287
KDM7A	11.5593	1.95202	6.62814e-31	1.27866e-29	0.231551	28.8932	Upregulation	0.195202
CPSF6	11.558	1.39661	6.72332e-31	1.29624e-29	0.300267	28.8873	Upregulation	0.139661
NEDD9	11.5573	1.2348	6.78324e-31	1.307e-29	0.345989	28.8837	Upregulation	0.12348
GALNT10	11.5515	1.47466	7.2576e-31	1.39756e-29	0.280214	28.8546	Upregulation	0.147466
TMEM259	11.5364	1.06878	8.65015e-31	1.66471e-29	0.35107	28.7787	Upregulation	0.106878
FIBP	11.5305	1.39079	9.26525e-31	1.78201e-29	0.30107	28.7491	Upregulation	0.139079
CLINT1	11.5299	1.22214	9.32939e-31	1.79327e-29	0.325936	28.7464	Upregulation	0.122214
DENND1C	11.5237	1.43421	1.00266e-30	1.92496e-29	0.278075	28.7156	Upregulation	0.143421
MED13	11.5177	1.5146	1.07408e-30	2.06083e-29	0.269251	28.686	Upregulation	0.15146
NCK2	11.5168	1.15654	1.08613e-30	2.08145e-29	0.33262	28.6816	Upregulation	0.115654
LRRC8C	11.5039	1.99331	1.26141e-30	2.41446e-29	0.233155	28.6172	Upregulation	0.199331
RB1	11.5033	1.32028	1.26966e-30	2.42879e-29	0.297594	28.6146	Upregulation	0.132028
PYCARD	11.4959	1.40347	1.38372e-30	2.64541e-29	0.365508	28.5775	Upregulation	0.140347
ASAP1	11.4872	1.43744	1.52994e-30	2.9232e-29	0.292781	28.5341	Upregulation	0.143744
ZFR	11.4825	1.21056	1.61532e-30	3.08448e-29	0.329679	28.5108	Upregulation	0.121056
GLIPR2	11.4741	1.0071	1.78018e-30	3.39318e-29	0.416043	28.4694	Upregulation	0.10071
SACM1L	11.4656	1.29032	1.96505e-30	3.74334e-29	0.29893	28.4267	Upregulation	0.129032
POLR2E	11.4579	1.17175	2.14711e-30	4.08772e-29	0.329412	28.3885	Upregulation	0.117175
CAPZA2	11.4574	1.15644	2.15952e-30	4.10889e-29	0.349465	28.3863	Upregulation	0.115644
CD59	11.4539	2.65842	2.24705e-30	4.27287e-29	0.213102	28.3693	Upregulation	0.265842
PSMC5	11.4494	1.09162	2.36647e-30	4.49728e-29	0.385027	28.347	Upregulation	0.109162
SPCS3	11.4461	1.07787	2.46068e-30	4.67353e-29	0.424332	28.3304	Upregulation	0.107787
PSMD9	11.4394	1.42549	2.6583e-30	5.04587e-29	0.28877	28.2971	Upregulation	0.142549
RAB1A	11.4386	1.33009	2.68029e-30	5.08458e-29	0.290642	28.2937	Upregulation	0.133009
CCT3	11.4384	1.17945	2.68874e-30	5.09759e-29	0.360428	28.2926	Upregulation	0.117945
PHB2	11.4335	1.19187	2.84382e-30	5.38839e-29	0.362032	28.2685	Upregulation	0.119187
NT5C	11.4226	1.23913	3.22409e-30	6.10529e-29	0.318182	28.2143	Upregulation	0.123913
UBE2G1	11.4165	1.50531	3.45982e-30	6.54779e-29	0.278342	28.1839	Upregulation	0.150531
CCT4	11.4007	1.15066	4.14701e-30	7.84367e-29	0.387701	28.1055	Upregulation	0.115066
FAM214A	11.4004	1.42667	4.16055e-30	7.86462e-29	0.28984	28.1043	Upregulation	0.142667
PSENEN	11.3964	1.25368	4.35795e-30	8.23289e-29	0.302941	28.0844	Upregulation	0.125368
SBNO2	11.395	1.79738	4.42686e-30	8.35813e-29	0.236631	28.0779	Upregulation	0.179738
CPB2-AS1	11.3929	1.98317	4.53774e-30	8.5624e-29	0.220053	28.0674	Upregulation	0.198317
DCTN3	11.3867	1.15332	4.86922e-30	9.17703e-29	0.370588	28.0373	Upregulation	0.115332
HNRNPM	11.381	1.04284	5.19709e-30	9.78918e-29	0.454011	28.0093	Upregulation	0.104284
SDHC	11.3802	1.34999	5.25029e-30	9.88356e-29	0.303209	28.0051	Upregulation	0.134999
RNF167	11.3751	1.21466	5.56225e-30	1.04646e-28	0.380749	27.9803	Upregulation	0.121466
TRG-AS1	11.3722	1.09249	5.75305e-30	1.08172e-28	0.5	27.9659	Upregulation	0.109249
R3HDM1	11.3705	1.53183	5.86463e-30	1.10205e-28	0.269519	27.9578	Upregulation	0.153183
DENR	11.3675	1.19985	6.06755e-30	1.13951e-28	0.325134	27.9433	Upregulation	0.119985
YWHAE	11.3675	1.14695	6.0712e-30	1.13953e-28	0.379144	27.9433	Upregulation	0.114695
SRCAP	11.3604	1.75725	6.58581e-30	1.23539e-28	0.233422	27.9082	Upregulation	0.175725
CD5	11.3406	1.32373	8.25833e-30	1.54822e-28	0.322995	27.8102	Upregulation	0.132373
RICTOR	11.34	1.09523	8.31756e-30	1.55841e-28	0.384225	27.8073	Upregulation	0.109523
PSMC4	11.3391	1.32039	8.40392e-30	1.57366e-28	0.309893	27.8031	Upregulation	0.132039
KDELR1	11.3375	1.2955	8.55975e-30	1.6019e-28	0.316845	27.7954	Upregulation	0.12955
AP2B1	11.3315	1.11806	9.16268e-30	1.71373e-28	0.356952	27.7661	Upregulation	0.111806
UBE2L3	11.3256	1.03455	9.8042e-30	1.83264e-28	0.429947	27.7369	Upregulation	0.103455
UQCRC1	11.3241	1.42959	9.97322e-30	1.86315e-28	0.286364	27.7298	Upregulation	0.142959
GBP3	11.3211	1.50842	1.03119e-29	1.9253e-28	0.268717	27.7155	Upregulation	0.150842
AP2S1	11.3149	1.22243	1.10737e-29	2.06631e-28	0.367914	27.6848	Upregulation	0.122243
ANAPC11	11.313	1.1125	1.13097e-29	2.10911e-28	0.403743	27.6759	Upregulation	0.11125
ST3GAL1	11.3048	1.22279	1.24173e-29	2.31432e-28	0.336096	27.6356	Upregulation	0.122279
TMED5	11.3036	1.12579	1.2594e-29	2.34588e-28	0.343583	27.6297	Upregulation	0.112579
TLK1	11.2964	1.28371	1.36659e-29	2.54258e-28	0.342246	27.5947	Upregulation	0.128371
U2AF1	11.2964	1.79341	1.36774e-29	2.54323e-28	0.227005	27.5946	Upregulation	0.179341
PDCD1	11.2916	1.82886	1.44364e-29	2.68124e-28	0.258289	27.5717	Upregulation	0.182886
MAZ	11.2841	1.13179	1.57154e-29	2.91709e-28	0.369786	27.535	Upregulation	0.113179
SUPT6H	11.2818	1.38167	1.61495e-29	2.99593e-28	0.29385	27.5235	Upregulation	0.138167
TRIM14	11.2778	1.30412	1.68886e-29	3.1312e-28	0.293583	27.5043	Upregulation	0.130412
DERL1	11.2674	1.104	1.90202e-29	3.52028e-28	0.344652	27.4534	Upregulation	0.1104
ETFA	11.2625	1.31086	2.01018e-29	3.7183e-28	0.290374	27.4297	Upregulation	0.131086
VDAC1	11.2619	1.17786	2.02462e-29	3.74284e-28	0.370321	27.4268	Upregulation	0.117786
MIEN1	11.2616	1.12707	2.03054e-29	3.75162e-28	0.34893	27.4258	Upregulation	0.112707
SEC13	11.2582	1.47435	2.10967e-29	3.89556e-28	0.275668	27.4094	Upregulation	0.147435
CREB1	11.2572	1.35932	2.13459e-29	3.9393e-28	0.29893	27.4046	Upregulation	0.135932
FLOT2	11.2515	1.4381	2.27598e-29	4.1978e-28	0.278075	27.377	Upregulation	0.14381
TRERF1	11.2511	1.52338	2.28795e-29	4.21744e-28	0.272995	27.375	Upregulation	0.152338
GIT2	11.2475	1.26314	2.38226e-29	4.38875e-28	0.316845	27.3577	Upregulation	0.126314
CMC1	11.247	1.30434	2.39707e-29	4.41348e-28	0.320588	27.3552	Upregulation	0.130434
PMF1	11.2379	1.40223	2.65558e-29	4.88663e-28	0.285829	27.311	Upregulation	0.140223
ATP6V0B	11.2346	1.00633	2.75801e-29	5.0722e-28	0.42139	27.2948	Upregulation	0.100633
PPM1B	11.2261	1.28815	3.03537e-29	5.57586e-28	0.3	27.2537	Upregulation	0.128815
CD82	11.2072	1.59253	3.75743e-29	6.89827e-28	0.294652	27.1613	Upregulation	0.159253
RHBDD2	11.2047	1.71935	3.86716e-29	7.09566e-28	0.247861	27.149	Upregulation	0.171935
MAN1A2	11.1993	1.19649	4.10892e-29	7.53491e-28	0.318182	27.1229	Upregulation	0.119649
LMBRD1	11.1992	1.24077	4.11331e-29	7.53862e-28	0.296524	27.1227	Upregulation	0.124077
AQP3	11.1991	1.86214	4.12112e-29	7.54861e-28	0.257487	27.1221	Upregulation	0.186214
GTF2B	11.1986	1.21653	4.14146e-29	7.58151e-28	0.31016	27.1202	Upregulation	0.121653
NDUFC1	11.1904	1.08761	4.54147e-29	8.30902e-28	0.398663	27.0805	Upregulation	0.108761
CNTRL	11.1864	1.15105	4.75182e-29	8.68889e-28	0.345722	27.061	Upregulation	0.115105
DPP7	11.1835	1.03818	4.90863e-29	8.97047e-28	0.40508	27.0472	Upregulation	0.103818
SAMSN1	11.182	1.5593	4.99545e-29	9.12391e-28	0.481551	27.0398	Upregulation	0.15593
ZC3H18	11.1734	1.49682	5.50222e-29	1.00438e-27	0.262834	26.9981	Upregulation	0.149682
TRPS1	11.172	1.69231	5.59349e-29	1.02045e-27	0.283957	26.9912	Upregulation	0.169231
ZSWIM6	11.1706	1.99251	5.67921e-29	1.0355e-27	0.216578	26.9849	Upregulation	0.199251
TOR1AIP1	11.1704	1.21832	5.69502e-29	1.03779e-27	0.305348	26.9839	Upregulation	0.121832
LBR	11.1605	1.22242	6.36441e-29	1.15911e-27	0.376738	26.9359	Upregulation	0.122242
AL157402.2	11.1589	1.33361	6.47789e-29	1.1791e-27	0.261765	26.9284	Upregulation	0.133361
SRGAP2	11.1584	2.34967	6.5163e-29	1.18542e-27	0.204545	26.9261	Upregulation	0.234967
SORL1	11.1546	1.51019	6.79954e-29	1.23624e-27	0.274599	26.9079	Upregulation	0.151019
CLASP2	11.149	1.69779	7.23891e-29	1.31537e-27	0.235829	26.881	Upregulation	0.169779
NBEAL2	11.1489	1.4047	7.25046e-29	1.31672e-27	0.275134	26.8805	Upregulation	0.14047
CTCF	11.1477	1.13337	7.34528e-29	1.33318e-27	0.32754	26.8751	Upregulation	0.113337
FBRS	11.1477	1.52764	7.34961e-29	1.33321e-27	0.263369	26.8751	Upregulation	0.152764
WWP2	11.1337	1.6899	8.60185e-29	1.55948e-27	0.23369	26.807	Upregulation	0.16899
GOLGB1	11.1322	1.12444	8.743e-29	1.58417e-27	0.381551	26.8002	Upregulation	0.112444
RNF114	11.1202	1.31728	9.9993e-29	1.81077e-27	0.282888	26.7421	Upregulation	0.131728
U2SURP	11.1181	1.00944	1.02377e-28	1.85289e-27	0.386096	26.7322	Upregulation	0.100944
DIP2A	11.1133	1.46371	1.08114e-28	1.95561e-27	0.274866	26.7087	Upregulation	0.146371
RAB4B	11.1127	1.59447	1.08816e-28	1.9672e-27	0.245989	26.7062	Upregulation	0.159447
ZFAND6	11.109	1.13961	1.1348e-28	2.05035e-27	0.325134	26.6882	Upregulation	0.113961
ANP32E	11.105	1.21045	1.18579e-28	2.14127e-27	0.345722	26.6693	Upregulation	0.121045
GZMH	11.1038	1.50826	1.20173e-28	2.16882e-27	0.537701	26.6638	Upregulation	0.150826
GATA3	11.1014	1.41529	1.23425e-28	2.22626e-27	0.297059	26.6524	Upregulation	0.141529
SLC38A2	11.099	1.17687	1.26787e-28	2.2856e-27	0.331818	26.641	Upregulation	0.117687
HMGB2	11.0945	1.56723	1.33408e-28	2.40361e-27	0.405882	26.6191	Upregulation	0.156723
FAM117A	11.0922	1.45016	1.36895e-28	2.46503e-27	0.272995	26.6082	Upregulation	0.145016
MLF2	11.0767	1.2329	1.62767e-28	2.92698e-27	0.310428	26.5336	Upregulation	0.12329
ADA2	11.0767	1.48329	1.62824e-28	2.92698e-27	0.25615	26.5336	Upregulation	0.148329
IL6ST	11.076	1.91888	1.64033e-28	2.94705e-27	0.225668	26.5306	Upregulation	0.191888
EIF2S3	11.0743	1.12293	1.67161e-28	3.00156e-27	0.35615	26.5227	Upregulation	0.112293
PI4KA	11.0652	1.57163	1.8501e-28	3.32019e-27	0.249198	26.4788	Upregulation	0.157163
NFYC	11.0641	1.60554	1.87236e-28	3.35825e-27	0.242781	26.4739	Upregulation	0.160554
KAT2B	11.0609	1.56325	1.94164e-28	3.48056e-27	0.262567	26.4584	Upregulation	0.156325
TRIM26	11.0425	1.60178	2.38337e-28	4.2676e-27	0.240374	26.3698	Upregulation	0.160178
VAV1	11.041	1.39261	2.42415e-28	4.33818e-27	0.276203	26.3627	Upregulation	0.139261
CSGALNACT2	11.0374	1.35223	2.52146e-28	4.5098e-27	0.283957	26.3458	Upregulation	0.135223
CCAR1	11.0272	1.21022	2.82438e-28	5.04592e-27	0.318449	26.2971	Upregulation	0.121022
OTULIN	11.0196	1.31889	3.07433e-28	5.48941e-27	0.300802	26.2605	Upregulation	0.131889
NDFIP1	11.0189	1.05602	3.09884e-28	5.53007e-27	0.403476	26.2573	Upregulation	0.105602
SRPRA	11.0159	1.10483	3.20498e-28	5.7163e-27	0.35	26.2429	Upregulation	0.110483
ARF4	11.0148	1.34928	3.2428e-28	5.77965e-27	0.299198	26.2381	Upregulation	0.134928
ANKFY1	11.0148	1.71633	3.24412e-28	5.77965e-27	0.234759	26.2381	Upregulation	0.171633
OS9	11.012	1.22564	3.34367e-28	5.95368e-27	0.314439	26.2252	Upregulation	0.122564
RLF	11.0085	1.63142	3.47836e-28	6.19005e-27	0.237701	26.2083	Upregulation	0.163142
PSMG2	11.0046	1.18338	3.63154e-28	6.45904e-27	0.327273	26.1898	Upregulation	0.118338
SOCS1	11.0043	1.09721	3.64384e-28	6.4773e-27	0.466845	26.1886	Upregulation	0.109721
OCIAD1	11.0002	1.03065	3.81423e-28	6.77641e-27	0.392246	26.169	Upregulation	0.103065
PSMD13	10.991	1.1717	4.22434e-28	7.49667e-27	0.342781	26.1251	Upregulation	0.11717
RNF10	10.9877	1.38971	4.37834e-28	7.76565e-27	0.285829	26.1098	Upregulation	0.138971
TPGS1	10.9815	1.52455	4.6915e-28	8.31647e-27	0.260963	26.0801	Upregulation	0.152455
SELENOT	10.9791	1.02355	4.81623e-28	8.53282e-27	0.401337	26.0689	Upregulation	0.102355
RELB	10.9789	1.85706	4.8266e-28	8.54646e-27	0.221658	26.0682	Upregulation	0.185706
TIMM17B	10.9777	1.23162	4.89417e-28	8.6613e-27	0.299198	26.0624	Upregulation	0.123162
APMAP	10.9773	1.02273	4.91128e-28	8.68676e-27	0.36631	26.0611	Upregulation	0.102273
SIT1	10.9706	1.23128	5.29413e-28	9.35355e-27	0.404813	26.029	Upregulation	0.123128
CABIN1	10.9697	1.2777	5.34484e-28	9.43791e-27	0.302941	26.0251	Upregulation	0.12777
TMED9	10.9643	1.06509	5.67318e-28	1.00122e-26	0.37754	25.9995	Upregulation	0.106509
MLLT6	10.9611	1.05291	5.88087e-28	1.0373e-26	0.351872	25.9841	Upregulation	0.105291
BRWD1	10.9596	1.21883	5.97693e-28	1.05366e-26	0.313904	25.9773	Upregulation	0.121883
NDUFAF3	10.9528	1.11155	6.44432e-28	1.13542e-26	0.335829	25.9448	Upregulation	0.111155
DECR1	10.9471	1.17905	6.86064e-28	1.20811e-26	0.346791	25.9179	Upregulation	0.117905
MARCH7	10.9436	1.09739	7.13495e-28	1.25572e-26	0.335829	25.9011	Upregulation	0.109739
HNRNPH3	10.9265	1.00396	8.61385e-28	1.51433e-26	0.390642	25.8198	Upregulation	0.100396
NUMB	10.9255	1.59957	8.70963e-28	1.53032e-26	0.255615	25.8152	Upregulation	0.159957
TIA1	10.92	1.31462	9.25105e-28	1.62456e-26	0.279144	25.7893	Upregulation	0.131462
HIPK1	10.9192	1.37002	9.33655e-28	1.63867e-26	0.287968	25.7855	Upregulation	0.137002
PTPN11	10.9172	1.47101	9.54077e-28	1.67359e-26	0.268984	25.7763	Upregulation	0.147101
PPP2R2A	10.9111	1.25258	1.01998e-27	1.78724e-26	0.299465	25.7478	Upregulation	0.125258
IL21R	10.911	1.93538	1.02146e-27	1.78884e-26	0.217647	25.7474	Upregulation	0.193538
CARHSP1	10.9086	1.65241	1.0482e-27	1.83466e-26	0.262567	25.7364	Upregulation	0.165241
SUMO1	10.9081	1.05072	1.05488e-27	1.84535e-26	0.391444	25.7339	Upregulation	0.105072
PTEN	10.9076	1.23065	1.05965e-27	1.85267e-26	0.314171	25.7322	Upregulation	0.123065
BORCS5	10.9037	1.76416	1.10697e-27	1.93435e-26	0.226738	25.7135	Upregulation	0.176416
ZNF655	10.895	1.16696	1.21793e-27	2.12708e-26	0.310695	25.6722	Upregulation	0.116696
SUPT4H1	10.8907	1.15236	1.27593e-27	2.22594e-26	0.340909	25.6525	Upregulation	0.115236
ILK	10.8907	1.27056	1.27711e-27	2.22678e-26	0.316578	25.6523	Upregulation	0.127056
SNRPD1	10.8857	1.07244	1.3479e-27	2.34892e-26	0.370588	25.6291	Upregulation	0.107244
CD2BP2	10.8843	1.35634	1.36984e-27	2.38586e-26	0.278877	25.6224	Upregulation	0.135634
CNOT4	10.8775	1.16649	1.4763e-27	2.56847e-26	0.316845	25.5903	Upregulation	0.116649
FLII	10.8765	1.46954	1.49161e-27	2.59369e-26	0.263369	25.5861	Upregulation	0.146954
AL137856.1	10.8749	2.42223	1.51753e-27	2.63733e-26	0.190374	25.5788	Upregulation	0.242223
CLPP	10.8719	1.29032	1.56874e-27	2.72485e-26	0.294385	25.5647	Upregulation	0.129032
BAG1	10.8675	1.31099	1.64632e-27	2.85649e-26	0.282353	25.5442	Upregulation	0.131099
TBCC	10.8656	1.26031	1.68071e-27	2.91457e-26	0.291176	25.5354	Upregulation	0.126031
KIAA1109	10.8522	1.1579	1.94724e-27	3.37311e-26	0.322727	25.472	Upregulation	0.11579
DDRGK1	10.847	1.25818	2.06177e-27	3.56956e-26	0.30508	25.4474	Upregulation	0.125818
MDH1	10.8379	1.05803	2.2762e-27	3.93867e-26	0.363636	25.4047	Upregulation	0.105803
QRICH1	10.8377	1.51904	2.28013e-27	3.94333e-26	0.245722	25.4041	Upregulation	0.151904
KDELR2	10.8344	1.22077	2.36427e-27	4.08662e-26	0.297059	25.3886	Upregulation	0.122077
RAPGEF2	10.8337	1.94925	2.38198e-27	4.11278e-26	0.213904	25.3859	Upregulation	0.194925
MSL2	10.8313	1.54455	2.44726e-27	4.22322e-26	0.242246	25.3744	Upregulation	0.154455
FAM102B	10.8281	1.74191	2.53475e-27	4.37182e-26	0.237433	25.3593	Upregulation	0.174191
ITPR2	10.8278	1.23754	2.54057e-27	4.3795e-26	0.300267	25.3586	Upregulation	0.123754
EFCAB14	10.8264	1.10501	2.57965e-27	4.44446e-26	0.324332	25.3522	Upregulation	0.110501
E2F4	10.8034	1.32613	3.31729e-27	5.71226e-26	0.268182	25.2432	Upregulation	0.132613
YIPF3	10.8003	1.37186	3.43223e-27	5.907e-26	0.274866	25.2286	Upregulation	0.137186
DNAJC3	10.7915	1.25157	3.77615e-27	6.49188e-26	0.303209	25.1876	Upregulation	0.125157
PQBP1	10.7898	1.55089	3.84765e-27	6.61124e-26	0.249733	25.1797	Upregulation	0.155089
RUNX1	10.7844	1.09987	4.07985e-27	7.00646e-26	0.351604	25.1545	Upregulation	0.109987
MICU2	10.7838	1.322	4.10347e-27	7.04323e-26	0.29893	25.1522	Upregulation	0.1322
SUSD3	10.783	1.30159	4.14282e-27	7.10695e-26	0.30508	25.1483	Upregulation	0.130159
LCOR	10.7794	1.2135	4.30745e-27	7.38539e-26	0.294385	25.1316	Upregulation	0.12135
MFF	10.7742	1.38005	4.55647e-27	7.80816e-26	0.26738	25.1075	Upregulation	0.138005
ATP9B	10.7645	1.42976	5.06566e-27	8.67607e-26	0.255882	25.0617	Upregulation	0.142976
SNRPD3	10.7591	1.02792	5.3685e-27	9.18982e-26	0.382353	25.0367	Upregulation	0.102792
SMAD2	10.7579	1.25846	5.43999e-27	9.3072e-26	0.306952	25.0312	Upregulation	0.125846
NUDT21	10.7519	1.34298	5.80722e-27	9.93016e-26	0.291176	25.003	Upregulation	0.134298
GTF3C1	10.7488	1.66471	6.00439e-27	1.02618e-25	0.234225	24.9888	Upregulation	0.166471
CITED2	10.7452	1.34126	6.24508e-27	1.06675e-25	0.318182	24.9719	Upregulation	0.134126
NDUFB3	10.7431	1.18445	6.38606e-27	1.09024e-25	0.350535	24.9625	Upregulation	0.118445
BIRC2	10.7343	1.41097	7.02246e-27	1.19697e-25	0.266845	24.9219	Upregulation	0.141097
CHD8	10.731	1.32112	7.28118e-27	1.23974e-25	0.288235	24.9067	Upregulation	0.132112
SUZ12	10.7299	1.15054	7.36364e-27	1.25311e-25	0.320856	24.902	Upregulation	0.115054
COPB2	10.7256	1.24526	7.71729e-27	1.3126e-25	0.296791	24.8819	Upregulation	0.124526
ARL8B	10.7218	1.44393	8.04333e-27	1.36732e-25	0.267914	24.8641	Upregulation	0.144393
RIOK3	10.7167	1.29232	8.4976e-27	1.44378e-25	0.284492	24.8405	Upregulation	0.129232
TMEM248	10.7141	1.14906	8.74387e-27	1.48483e-25	0.31123	24.8283	Upregulation	0.114906
U2AF2	10.7075	1.39166	9.38746e-27	1.59327e-25	0.260428	24.7977	Upregulation	0.139166
MEA1	10.7016	1.2094	1.00005e-26	1.69642e-25	0.306417	24.7705	Upregulation	0.12094
PHIP	10.6954	1.05105	1.06987e-26	1.81389e-25	0.379947	24.7414	Upregulation	0.105105
RALBP1	10.6905	1.09704	1.12784e-26	1.91116e-25	0.335561	24.7187	Upregulation	0.109704
PTPN2	10.6898	1.13109	1.13573e-26	1.92351e-25	0.335027	24.7159	Upregulation	0.113109
APOL3	10.6882	1.42183	1.15585e-26	1.95655e-25	0.25615	24.7085	Upregulation	0.142183
TGFBR3	10.6838	1.80634	1.21149e-26	2.04964e-25	0.228075	24.6883	Upregulation	0.180634
MCOLN2	10.6772	1.55409	1.30092e-26	2.19978e-25	0.257219	24.6576	Upregulation	0.155409
RABL6	10.6731	1.37421	1.35971e-26	2.29796e-25	0.277807	24.6387	Upregulation	0.137421
RIN3	10.6674	1.36951	1.44617e-26	2.4428e-25	0.276738	24.6121	Upregulation	0.136951
IP6K2	10.6655	1.33375	1.47683e-26	2.49326e-25	0.268182	24.6032	Upregulation	0.133375
CRTC3	10.665	1.44789	1.48394e-26	2.50395e-25	0.249198	24.6014	Upregulation	0.144789
BNIP2	10.6595	1.09956	1.57521e-26	2.65654e-25	0.323797	24.5757	Upregulation	0.109956
SUCO	10.6585	1.45155	1.59149e-26	2.68258e-25	0.257487	24.5714	Upregulation	0.145155
MMP24OS	10.6561	1.27637	1.63302e-26	2.75113e-25	0.283422	24.5605	Upregulation	0.127637
CEMIP2	10.6481	1.60309	1.77947e-26	2.99627e-25	0.258556	24.5234	Upregulation	0.160309
ZNF267	10.6471	1.36624	1.79876e-26	3.02715e-25	0.280214	24.519	Upregulation	0.136624
MFSD6	10.6435	1.38596	1.86986e-26	3.14349e-25	0.264439	24.5026	Upregulation	0.138596
BTAF1	10.6428	1.5541	1.88288e-26	3.16372e-25	0.242513	24.4998	Upregulation	0.15541
LINC02446	10.6378	2.05313	1.98742e-26	3.33762e-25	0.292513	24.4766	Upregulation	0.205313
TMEM238	10.6348	1.28415	2.05268e-26	3.4454e-25	0.289037	24.4628	Upregulation	0.128415
BECN1	10.6213	1.43991	2.3721e-26	3.97735e-25	0.250535	24.4004	Upregulation	0.143991
NCKAP1L	10.6206	1.09791	2.391e-26	4.00694e-25	0.354813	24.3972	Upregulation	0.109791
EP300	10.6112	1.24176	2.64308e-26	4.42473e-25	0.294118	24.3541	Upregulation	0.124176
MKRN1	10.6075	1.42862	2.7503e-26	4.59939e-25	0.255615	24.3373	Upregulation	0.142862
CMC2	10.6036	1.05406	2.86859e-26	4.7947e-25	0.33877	24.3192	Upregulation	0.105406
SLC16A3	10.5991	1.706	3.00794e-26	5.02499e-25	0.228075	24.2989	Upregulation	0.1706
GTF3C6	10.5984	1.21915	3.03254e-26	5.06344e-25	0.311765	24.2956	Upregulation	0.121915
CEP85L	10.5934	1.19268	3.19931e-26	5.3363e-25	0.319251	24.2728	Upregulation	0.119268
PDXDC1	10.5906	1.47344	3.2954e-26	5.49371e-25	0.25107	24.2601	Upregulation	0.147344
ATR	10.5895	1.27952	3.33542e-26	5.55752e-25	0.270856	24.2551	Upregulation	0.127952
TOP2B	10.5843	1.10976	3.5258e-26	5.87167e-25	0.330749	24.2312	Upregulation	0.110976
VPS4B	10.5768	1.03141	3.81877e-26	6.35293e-25	0.350802	24.197	Upregulation	0.103141
SLC6A6	10.5762	1.43819	3.84218e-26	6.38855e-25	0.258289	24.1946	Upregulation	0.143819
SMAD4	10.5715	1.31363	4.04168e-26	6.71676e-25	0.270053	24.1728	Upregulation	0.131363
POLR2J	10.5676	1.05606	4.21162e-26	6.9919e-25	0.351337	24.1554	Upregulation	0.105606
RB1CC1	10.5649	1.24314	4.33659e-26	7.19563e-25	0.304011	24.1429	Upregulation	0.124314
BRAF	10.5596	1.41815	4.58507e-26	7.60398e-25	0.260428	24.119	Upregulation	0.141815
PRDX3	10.5555	1.36837	4.79237e-26	7.94364e-25	0.283422	24.1	Upregulation	0.136837
NDUFV1	10.5535	1.09865	4.89427e-26	8.10833e-25	0.316845	24.0911	Upregulation	0.109865
CDC34	10.5509	1.53455	5.02945e-26	8.32796e-25	0.231818	24.0795	Upregulation	0.153455
AFTPH	10.5485	1.4105	5.15996e-26	8.53962e-25	0.262567	24.0686	Upregulation	0.14105
TXNRD1	10.5483	1.55829	5.17267e-26	8.55622e-25	0.240374	24.0677	Upregulation	0.155829
UBE3C	10.5466	1.47235	5.26636e-26	8.70669e-25	0.259626	24.0601	Upregulation	0.147235
[truncated: 787 more rows]

## Sheet: Table S4 (Sheet 3)
names	scores	logfoldchanges	pvals	pvals_adj	pct_nz_group	log(pvalue)	Signature	size
[truncated: 630 more rows]

[truncated: 6 more sheets: Table S5 (Sheet 1), Table S5 (Sheet 2), Table S5 (Sheet 3), Table S6 (Sheet 1), Table S6 (Sheet 2), Table S6 (Sheet 3)]
